# Supplementary material for: (1E)-1-[4-(Dimethyl­amino)phen­yl]pent-1-en-3-one
Source: Acta Crystallogr Sect E Struct Rep Online. 2009 Nov 11;65(Pt 12):o3063. doi: 10.1107/S1600536809046972 (PMC2972092; doi:10.1107/S1600536809046972)
Supplement: Supplementary file 2 [file e-65-o3063-Isup2.hkl]

# 
# h,k,l, Fc-squared, Fo-squared, sigma(Fo-squared) and status flag 
# 
data_I
_shelx_title ' S13DBA in P2(1)/c' 
_shelx_refln_list_code          4 
_shelx_F_calc_maximum      184.74 
_exptl_crystal_F_000       440.00 
_reflns_d_resolution_high  0.7601 
 
loop_ 
 _symmetry_equiv_pos_as_xyz 
 'x, y, z' 
 '-x, y+1/2, -z+1/2' 
 '-x, -y, -z' 
 'x, -y-1/2, z-1/2' 
 
_cell_length_a    12.6079 
_cell_length_b    15.1331 
_cell_length_c     6.2182 
_cell_angle_alpha  90.000 
_cell_angle_beta  100.036 
_cell_angle_gamma  90.000 
 
_shelx_F_squared_multiplier     1.000 
 
loop_ 
 _refln_index_h 
 _refln_index_k 
 _refln_index_l 
 _refln_F_squared_calc 
 _refln_F_squared_meas 
 _refln_F_squared_sigma 
 _refln_observed_status 
   1   0   0      241.48       -0.30      0.30 o 
   2   0   0     4066.58     4099.69     49.67 o 
   3   0   0     1123.55     1134.68     15.44 o 
   4   0   0      586.00      649.42     17.54 o 
   5   0   0       28.71       23.87      2.86 o 
   6   0   0       33.38       36.57      4.00 o 
   7   0   0      982.04      941.35     20.30 o 
   8   0   0       70.44       64.15      5.83 o 
   9   0   0      378.15      348.36     12.29 o 
  10   0   0      353.48      364.62     13.32 o 
  11   0   0       96.19      102.61     22.92 o 
  12   0   0        0.25        6.80      5.74 o 
  13   0   0        7.00        7.73      9.05 o 
  14   0   0       15.65       21.33     10.08 o 
  15   0   0        4.45        3.32      8.16 o 
  16   0   0        9.36       -4.18     13.02 o 
   2   1   0       66.63       81.08      1.90 o 
   3   1   0      692.26      691.51      7.30 o 
   4   1   0       84.27       80.22      2.30 o 
   5   1   0        0.01        0.70      1.65 o 
   6   1   0      381.09      356.51      6.93 o 
   7   1   0       40.59       41.34      3.24 o 
   8   1   0        4.25        3.30      3.24 o 
   9   1   0       17.77       18.09      3.46 o 
  10   1   0        8.01        3.82      3.25 o 
  11   1   0        0.14        0.78      3.71 o 
  12   1   0        0.77       -0.38      3.78 o 
  13   1   0        6.74        2.20      4.37 o 
  14   1   0        0.01        3.04      4.76 o 
  15   1   0        5.98        1.09      5.34 o 
  16   1   0        1.65       19.51     11.18 o 
   0   2   0       86.43       67.54      3.60 o 
   1   2   0       74.65       96.22      2.05 o 
   2   2   0       45.86       36.87      1.52 o 
   3   2   0       14.32       10.40      1.38 o 
   4   2   0        7.01       14.97      1.63 o 
   5   2   0        6.82       11.12      1.95 o 
   6   2   0      476.10      476.59      8.25 o 
   7   2   0        0.14       -1.53      2.25 o 
   8   2   0        0.90       -1.59      2.53 o 
   9   2   0      217.58      212.11      6.64 o 
  10   2   0        0.67       -3.23      3.23 o 
  11   2   0        0.19        3.45      3.79 o 
  12   2   0        3.33        0.24      4.05 o 
  13   2   0        2.49        4.74      4.53 o 
  14   2   0        0.41        2.75      4.94 o 
  15   2   0        0.85        1.31      6.17 o 
  16   2   0        0.02        4.98      9.48 o 
   1   3   0     1528.31     1488.00     13.69 o 
   2   3   0        0.00        0.35      1.09 o 
   3   3   0     2071.63     2085.90     20.15 o 
   4   3   0        4.52        4.30      1.53 o 
   5   3   0      322.32      327.00      5.86 o 
   6   3   0       56.81       53.94      3.23 o 
   7   3   0      247.72      242.43      6.35 o 
   8   3   0        7.12        6.61      2.89 o 
   9   3   0      382.66      383.08      8.83 o 
  10   3   0       97.17       95.39      5.99 o 
  11   3   0       41.33       35.82      6.89 o 
  12   3   0        5.10        1.57      6.28 o 
  13   3   0        2.35       -4.73      4.73 o 
  14   3   0        4.32       -1.31      4.71 o 
  15   3   0        0.65        1.01      6.14 o 
  16   3   0        4.67        1.33      8.75 o 
   0   4   0    34128.83    34316.42    481.57 o 
   1   4   0       40.52       28.60      1.61 o 
   2   4   0     1201.01     1171.80     11.14 o 
   3   4   0       18.11       20.31      1.94 o 
   4   4   0       52.00       37.89      2.42 o 
   5   4   0        7.69        3.04      2.36 o 
   6   4   0        3.58        3.37      2.53 o 
   7   4   0      638.11      655.57     10.88 o 
   8   4   0       73.69       58.27      4.13 o 
   9   4   0      361.24      323.77      9.29 o 
  10   4   0      137.59      135.70      7.31 o 
  11   4   0       59.79       58.05      5.85 o 
  12   4   0        0.63       -4.74      4.74 o 
  13   4   0        0.63        1.02      4.24 o 
  14   4   0        0.69        1.44      5.08 o 
  15   4   0        4.45       20.40      9.81 o 
  16   4   0        7.02       22.89     10.58 o 
   1   5   0       22.25       13.06      1.69 o 
   2   5   0       80.25       88.67      2.60 o 
   3   5   0      223.69      229.88      5.02 o 
   4   5   0       14.27       14.29      2.46 o 
   5   5   0      218.42      224.80      6.11 o 
   6   5   0       30.05       35.25      3.32 o 
   7   5   0       29.64       27.24      3.73 o 
   8   5   0       21.08       26.03      4.29 o 
   9   5   0       41.63       45.40      4.28 o 
  10   5   0       23.46       30.77      4.89 o 
  11   5   0       27.28       20.65      5.01 o 
  12   5   0       18.72       14.23      6.43 o 
  13   5   0       11.94       16.82      5.24 o 
  14   5   0        5.03        1.27      4.88 o 
  15   5   0        6.99       33.42     17.85 o 
   0   6   0       15.46       21.26      2.65 o 
   1   6   0      128.08      148.13      4.82 o 
   2   6   0       50.82       55.91      2.88 o 
   3   6   0        7.38       13.43      2.58 o 
   4   6   0       22.25       26.71      2.88 o 
   5   6   0        4.11       -0.34      2.40 o 
   6   6   0      404.40      411.30      9.45 o 
   7   6   0        0.49       -0.72      2.74 o 
   8   6   0       27.76       23.03      4.95 o 
   9   6   0      473.42      478.98     10.84 o 
  10   6   0        3.92        1.94      4.04 o 
  11   6   0        0.08        1.55      3.98 o 
  12   6   0        0.56        3.13      6.15 o 
  13   6   0       13.71       18.16      5.51 o 
  14   6   0        1.60       -3.04      5.86 o 
  15   6   0        2.31        5.72      9.25 o 
   1   7   0       79.31       59.41      4.43 o 
   2   7   0      351.07      339.06      7.69 o 
   3   7   0      181.68      204.38      5.56 o 
   4   7   0       23.00       20.99      2.85 o 
   5   7   0       19.57       15.14      2.97 o 
   6   7   0       10.45        6.71      2.96 o 
   7   7   0       14.82       12.23      3.41 o 
   8   7   0       18.59       16.82      3.87 o 
   9   7   0      310.93      309.94     17.27 o 
  10   7   0       20.87       23.37      4.92 o 
  11   7   0       13.59       15.90      4.95 o 
  12   7   0        0.09       -0.12      4.40 o 
  13   7   0        3.51        0.45      4.65 o 
  14   7   0        0.89       -5.85      5.85 o 
  15   7   0        0.00       -8.66      8.66 o 
   0   8   0       85.90       87.64      5.32 o 
   1   8   0      151.36      123.20      4.98 o 
   2   8   0      184.95      169.93      5.18 o 
   3   8   0      525.34      585.17     12.44 o 
   4   8   0      128.63      144.65      5.07 o 
   5   8   0       10.00        9.11      3.34 o 
   6   8   0        4.94        9.12      3.08 o 
   7   8   0      170.38      176.86      7.13 o 
   8   8   0       51.59       49.24      5.28 o 
   9   8   0      184.81      187.07      8.71 o 
  10   8   0        4.10        3.78      4.14 o 
  11   8   0       11.07       -0.17      4.53 o 
  12   8   0        0.10        3.40      4.70 o 
  13   8   0       19.93       15.56      5.79 o 
  14   8   0       10.03        9.16      6.94 o 
   1   9   0       56.57       57.64      3.56 o 
   2   9   0      111.56      115.94      5.90 o 
   3   9   0       28.91       28.09      3.36 o 
   4   9   0        4.82        1.33      2.64 o 
   5   9   0       47.91       44.01      3.88 o 
   6   9   0        2.98        0.69      4.16 o 
   7   9   0        0.02        1.73      3.44 o 
   8   9   0       27.71       23.50      4.75 o 
   9   9   0       19.99       29.54      5.06 o 
  10   9   0        1.14       -2.65      4.19 o 
  11   9   0        0.04       -3.58      4.32 o 
  12   9   0        9.41       13.73      5.45 o 
  13   9   0        8.85        2.72      5.46 o 
  14   9   0        3.56       -7.36     15.33 o 
   0  10   0       41.09       44.19      5.16 o 
   1  10   0        5.27        5.77      2.85 o 
   2  10   0       23.76       26.98      3.99 o 
   3  10   0       31.10       36.77      3.79 o 
   4  10   0        7.34        4.20      3.20 o 
   5  10   0        9.76        4.77      3.69 o 
   6  10   0        8.30       10.64      3.64 o 
   7  10   0        0.48        2.54      3.95 o 
   8  10   0       10.49       12.60      4.43 o 
   9  10   0       50.46       48.91      6.12 o 
  10  10   0        0.05       -2.49      4.29 o 
  11  10   0        1.43        6.18      4.75 o 
  12  10   0        8.00        8.79      5.44 o 
  13  10   0        8.14       19.50      8.42 o 
  14  10   0        0.70       -0.10      8.74 o 
   1  11   0        5.20        3.80      2.94 o 
   2  11   0      110.98      119.71      5.45 o 
   3  11   0        1.14       -2.76      2.96 o 
   4  11   0        2.64       -1.04      3.13 o 
   5  11   0       17.23       12.28      4.38 o 
   6  11   0        3.39        8.27      6.80 o 
   7  11   0        3.06       10.54      4.45 o 
   8  11   0        1.88        7.57      4.58 o 
   9  11   0       42.27       29.84      5.64 o 
  10  11   0        3.05        5.73      4.89 o 
  11  11   0        1.37        2.93      4.83 o 
  12  11   0        3.47        4.13      5.48 o 
  13  11   0        4.95        5.88      6.91 o 
   0  12   0       31.49       24.14      5.15 o 
   1  12   0       47.13       50.01      5.31 o 
   2  12   0       38.56       29.43      4.27 o 
   3  12   0      175.41      173.37      9.39 o 
   4  12   0      137.30      147.26      9.90 o 
   5  12   0        6.31       12.86      4.50 o 
   6  12   0        0.82       -2.47      4.17 o 
   7  12   0       30.27       39.06      5.85 o 
   8  12   0        7.62       -0.45      4.36 o 
   9  12   0       22.01       26.44      7.80 o 
  10  12   0        0.14       -4.47      4.47 o 
  11  12   0        3.29       -4.57      4.81 o 
  12  12   0        3.36       15.13      7.34 o 
  13  12   0       10.06        2.53      9.44 o 
   1  13   0        5.84        7.67      4.16 o 
   2  13   0        7.66        6.70      4.30 o 
   3  13   0        4.95        1.38      4.13 o 
   4  13   0       22.86       10.65      4.65 o 
   5  13   0        0.09       -3.67      6.23 o 
   6  13   0        2.00       -0.50      6.22 o 
   7  13   0       11.22       18.63      5.35 o 
   8  13   0        6.78       10.37      5.36 o 
   9  13   0        0.71       10.14      5.21 o 
  10  13   0       15.06       18.85      7.45 o 
  11  13   0       20.48       23.08      7.57 o 
  12  13   0        0.03       -4.76      6.61 o 
   0  14   0        4.10        6.89      5.65 o 
   1  14   0        1.66        6.46      4.37 o 
   2  14   0        6.97        2.87      5.55 o 
   3  14   0        0.82       -2.71      4.24 o 
   4  14   0        2.98       14.40      5.37 o 
   5  14   0        5.76        2.08      4.16 o 
   6  14   0       10.67        7.53      5.67 o 
   7  14   0        0.06       -5.02      5.02 o 
   8  14   0        0.01       -1.77      4.90 o 
   9  14   0        1.96       -0.89      5.14 o 
  10  14   0        6.05        4.20      6.60 o 
  11  14   0        2.08       10.18      7.80 o 
   1  15   0        8.03       12.41      5.04 o 
   2  15   0        0.04       -2.20      5.03 o 
   3  15   0        3.00        5.97      4.65 o 
   4  15   0       13.57       17.81      5.25 o 
   5  15   0       29.80       28.90      6.58 o 
   6  15   0        5.79        3.49      4.86 o 
   7  15   0        2.33       -1.36      5.02 o 
   8  15   0        0.25        5.48      5.33 o 
   9  15   0        0.57       -3.82      5.45 o 
  10  15   0        4.53       12.00      7.65 o 
   0  16   0       19.98       14.07      7.87 o 
   1  16   0        4.94       -3.26      4.63 o 
   2  16   0       11.10       10.58      5.28 o 
   3  16   0        7.53        9.51      6.53 o 
   4  16   0       23.46       23.21      5.97 o 
   5  16   0        0.01       -4.54      4.54 o 
   6  16   0       10.82        5.01      5.99 o 
   7  16   0       10.39       10.96      5.80 o 
   8  16   0        0.01       -6.34      6.34 o 
   9  16   0        1.91       -4.00      7.17 o 
   1  17   0        0.07       10.70      9.78 o 
   2  17   0        0.03        3.94      5.70 o 
   3  17   0        1.23        6.59      5.53 o 
   4  17   0        6.94       13.98      5.94 o 
   5  17   0        0.08       -5.90      5.90 o 
   6  17   0        0.67        1.75      6.21 o 
   7  17   0        3.11       -7.44      7.44 o 
   8  17   0        1.48       -1.00      6.71 o 
   0  18   0        2.68       -6.76      6.76 o 
   1  18   0        0.24        7.48      6.16 o 
   2  18   0        4.19       -3.37      5.60 o 
   3  18   0        3.34        4.52      6.03 o 
   4  18   0        2.96       -5.42      5.42 o 
   5  18   0        0.05       -5.27      5.64 o 
   6  18   0        4.69       13.41      7.60 o 
   1  19   0        9.12       12.53      6.52 o 
   2  19   0        7.96       13.01      9.78 o 
   3  19   0        0.02        3.10      7.10 o 
   4  19   0        1.58        1.00      7.18 o 
 -16   1   1        0.05        3.48      5.97 o 
 -15   1   1        0.27        1.49      4.88 o 
 -14   1   1        0.02       -3.71      4.73 o 
 -13   1   1       15.21        9.00      4.78 o 
 -12   1   1        5.81        1.74      4.19 o 
 -11   1   1       12.78       11.54      4.20 o 
 -10   1   1       16.82        9.99      3.57 o 
  -9   1   1        9.45       16.13      3.47 o 
  -8   1   1       16.24       17.92      3.14 o 
  -7   1   1       13.55       11.18      2.58 o 
  -6   1   1     2362.88     2530.34     26.93 o 
  -5   1   1      598.84      613.11      8.05 o 
  -4   1   1     1356.11     1338.90     13.08 o 
  -3   1   1      302.40      316.02      4.21 o 
  -2   1   1      537.70      541.68      5.41 o 
  -1   1   1     1745.06     1672.78     14.57 o 
   0   1   1     2757.93     2804.10     23.24 o 
   1   1   1     5815.72     5708.55     42.28 o 
   2   1   1     1146.90     1067.38     11.39 o 
   3   1   1      587.08      561.64      5.62 o 
   4   1   1     1344.76     1336.47     12.80 o 
   5   1   1        1.68        8.07      1.83 o 
   6   1   1      180.56      165.40      4.14 o 
   7   1   1        0.04       -1.30      2.33 o 
   8   1   1       46.72       52.92      3.81 o 
   9   1   1        2.57       -2.86      2.86 o 
  10   1   1      888.13      917.33     17.58 o 
  11   1   1       75.09       75.61      9.14 o 
  12   1   1       16.40       21.51      5.10 o 
  13   1   1        9.26        6.45      5.42 o 
  14   1   1        0.00        3.96     13.14 o 
  15   1   1        0.13       -1.96      8.35 o 
 -16   2   1        4.05        8.63      7.30 o 
 -15   2   1        9.19        5.63      5.01 o 
 -14   2   1        0.32        1.02      4.56 o 
 -13   2   1        3.08        1.40      4.38 o 
 -12   2   1       87.24       78.73      8.94 o 
 -11   2   1       22.44       19.42      7.54 o 
 -10   2   1        6.26        6.42      3.44 o 
  -9   2   1       57.44       55.82      4.20 o 
  -8   2   1      114.48      116.20      5.14 o 
  -7   2   1       51.70       61.31      3.62 o 
  -6   2   1      986.23      993.25     13.54 o 
  -5   2   1     1245.63     1334.27     15.21 o 
  -4   2   1      152.89      158.12      3.45 o 
  -3   2   1      241.75      234.93      3.57 o 
  -2   2   1      302.06      306.56      3.66 o 
  -1   2   1      254.58      263.76      3.22 o 
   0   2   1      417.60      462.44      4.85 o 
   1   2   1    11000.02    10986.17     85.52 o 
   2   2   1      100.40       85.96      1.94 o 
   3   2   1       87.93       80.17      2.12 o 
   4   2   1      238.91      256.37      4.33 o 
   5   2   1        4.28        1.11      1.68 o 
   6   2   1        3.74        4.39      1.84 o 
   7   2   1      139.04      154.52      4.99 o 
   8   2   1      102.01       92.84      4.48 o 
   9   2   1      229.45      219.16      6.66 o 
  10   2   1        3.81        5.59      4.21 o 
  11   2   1        9.74        8.92      5.43 o 
  12   2   1       28.44       34.17      5.70 o 
  13   2   1        4.86        0.31     11.00 o 
  14   2   1        0.15       -7.15      7.15 o 
  15   2   1        0.93        2.87      8.40 o 
 -16   3   1        0.45        1.63      5.63 o 
 -15   3   1        6.62        2.75      5.74 o 
 -14   3   1        0.00       -3.52      4.45 o 
 -13   3   1        1.71        6.98      4.46 o 
 -12   3   1       28.41       28.25      5.32 o 
 -11   3   1        7.14        8.75      4.14 o 
 -10   3   1       32.63       32.48      4.17 o 
  -9   3   1       97.11       95.78      4.94 o 
  -8   3   1      222.82      219.41      6.37 o 
  -7   3   1       26.09       25.09      3.21 o 
  -6   3   1      752.16      782.12     12.33 o 
  -5   3   1       30.79       39.19      3.02 o 
  -4   3   1       84.50       81.77      2.79 o 
  -3   3   1      460.72      483.20      5.70 o 
  -2   3   1        4.80        3.73      1.22 o 
  -1   3   1     1023.39      985.70      8.98 o 
   0   3   1      964.78      957.61      9.13 o 
   1   3   1    16052.54    16489.43    123.83 o 
   2   3   1      182.88      152.94      2.70 o 
   3   3   1      846.73      830.00      9.11 o 
   4   3   1       38.59       19.59      2.08 o 
   5   3   1       21.20       22.90      2.11 o 
   6   3   1       13.33       11.52      2.08 o 
   7   3   1       44.14       40.33      3.17 o 
   8   3   1      174.24      184.71      5.54 o 
   9   3   1        6.13       -0.84      2.93 o 
  10   3   1      545.47      533.65     12.75 o 
  11   3   1       27.27       21.78      4.70 o 
  12   3   1        7.80        8.50      4.46 o 
  13   3   1        0.02        4.51      7.33 o 
  14   3   1        0.19      -15.87     20.84 o 
  15   3   1        0.22       -5.04      7.79 o 
 -16   4   1        1.50       -2.11      5.53 o 
 -15   4   1        0.24        3.54      5.32 o 
 -14   4   1        0.49        3.21      4.81 o 
 -13   4   1       42.28       54.22      6.41 o 
 -12   4   1        5.38        6.95      4.46 o 
 -11   4   1        1.85        2.50      3.98 o 
 -10   4   1       34.75       37.44      4.50 o 
  -9   4   1      100.89      110.54      5.28 o 
  -8   4   1        5.00        8.14      3.12 o 
  -7   4   1       24.19       30.13      3.45 o 
  -6   4   1       10.85        6.36      2.49 o 
  -5   4   1        7.55        5.91      2.12 o 
  -4   4   1      171.66      169.59      4.88 o 
  -3   4   1       36.55       41.22      2.20 o 
  -2   4   1     1070.97     1050.35      9.94 o 
  -1   4   1     1576.19     1677.44     15.20 o 
   0   4   1     1682.75     1679.22     15.97 o 
   1   4   1     8861.15     9048.31     70.48 o 
   2   4   1       38.39       34.52      2.08 o 
   3   4   1      497.78      566.98      6.71 o 
   4   4   1      455.90      533.63      7.29 o 
   5   4   1      241.57      271.40      6.77 o 
   6   4   1        0.03       -1.92      1.92 o 
   7   4   1      159.34      149.67      4.85 o 
   8   4   1        5.30        4.16      3.22 o 
   9   4   1        0.00       -2.81      3.14 o 
  10   4   1       87.93       84.15      5.83 o 
  11   4   1       17.43       25.27      5.09 o 
  12   4   1        0.00        1.50      5.90 o 
  13   4   1        4.20        2.99     11.47 o 
  14   4   1        3.66       -1.28      7.99 o 
  15   4   1        3.32       -6.39      7.96 o 
 -16   5   1        0.25       -0.25      5.78 o 
 -15   5   1        2.19       13.42      5.86 o 
 -14   5   1        6.46        6.61      5.08 o 
 -13   5   1       22.95       12.64      5.96 o 
 -12   5   1        2.32        3.27      4.62 o 
 -11   5   1        7.66        0.79      4.00 o 
 -10   5   1        1.06       -3.39      3.39 o 
  -9   5   1       12.81       11.90      3.39 o 
  -8   5   1       52.69       46.38      3.85 o 
  -7   5   1        2.44        4.23      2.60 o 
  -6   5   1      440.81      442.77      9.74 o 
  -5   5   1      150.97      144.72      4.40 o 
  -4   5   1       84.43       73.26      2.91 o 
  -3   5   1      230.24      201.26      4.06 o 
  -2   5   1       16.73       26.25      2.18 o 
  -1   5   1        4.25        3.74      1.93 o 
   0   5   1      511.87      528.68      6.95 o 
   1   5   1        0.01        2.93      2.94 o 
   2   5   1      710.41      709.79      8.27 o 
   3   5   1      125.89      151.93      3.59 o 
   4   5   1      926.40      953.34     13.41 o 
   5   5   1        0.58        2.90      1.90 o 
   6   5   1        0.98       -0.53      2.26 o 
   7   5   1       89.10       90.70      4.06 o 
   8   5   1       17.83       20.50      3.16 o 
   9   5   1       62.04       63.91      5.68 o 
  10   5   1      227.38      238.67      8.49 o 
  11   5   1        5.44        1.63      4.10 o 
  12   5   1        2.99        1.67      7.74 o 
  13   5   1        0.13        2.75      7.52 o 
  14   5   1        4.41       14.16      8.70 o 
  15   5   1        0.01       -3.86      8.52 o 
 -15   6   1        4.96        9.04      5.86 o 
 -14   6   1        0.82        7.66      5.10 o 
 -13   6   1        2.44        3.21      4.63 o 
 -12   6   1       56.62       48.79      6.21 o 
 -11   6   1        2.15        4.34      4.24 o 
 -10   6   1       57.05       61.37      5.96 o 
  -9   6   1      109.27      121.16      6.13 o 
  -8   6   1      198.60      208.43      6.31 o 
  -7   6   1       13.45       12.54      2.77 o 
  -6   6   1       33.92       39.08      3.08 o 
  -5   6   1        9.46        7.33      2.49 o 
  -4   6   1        0.06        1.72      2.26 o 
  -3   6   1      210.43      245.18      5.16 o 
  -2   6   1      585.96      582.24      7.59 o 
  -1   6   1      136.02      136.37      3.52 o 
   0   6   1       94.24      107.40      3.05 o 
   1   6   1      795.64      894.96     10.63 o 
   2   6   1       47.40       46.65      2.35 o 
   3   6   1        0.32       -1.28      1.76 o 
   4   6   1       55.70       44.93      3.30 o 
   5   6   1        0.34       -1.58      2.88 o 
   6   6   1        0.90       -1.27      2.37 o 
   7   6   1        2.16        0.50      2.54 o 
   8   6   1      128.18      121.76      5.23 o 
   9   6   1       70.28       69.88      4.79 o 
  10   6   1        9.41        4.74      5.32 o 
  11   6   1        0.38        2.58      4.10 o 
  12   6   1        0.03       -4.90      5.87 o 
  13   6   1        5.69       10.87      7.90 o 
  14   6   1        0.09       -1.57     10.98 o 
  15   6   1        0.00       -2.89      9.35 o 
 -15   7   1       10.35       12.68      6.25 o 
 -14   7   1        0.97        7.14      5.26 o 
 -13   7   1        6.29       14.75      5.40 o 
 -12   7   1       20.13       27.11      8.03 o 
 -11   7   1        6.02        9.90      4.51 o 
 -10   7   1       95.82       87.69      6.79 o 
  -9   7   1      150.92      153.13     10.04 o 
  -8   7   1      208.39      202.12      7.15 o 
  -7   7   1       37.61       42.40      4.16 o 
  -6   7   1       34.56       31.35      4.62 o 
  -5   7   1       26.43       29.88      3.39 o 
  -4   7   1      253.38      274.18      6.60 o 
  -3   7   1       34.63       33.81      2.64 o 
  -2   7   1      190.16      197.68      4.75 o 
  -1   7   1       71.24       67.41      3.04 o 
   0   7   1        0.90       -1.55      1.85 o 
   1   7   1     3216.03     3332.34     30.79 o 
   2   7   1        0.57       -0.59      1.91 o 
   3   7   1      427.64      503.86      7.58 o 
   4   7   1      113.54      120.83      4.84 o 
   5   7   1        4.44        6.36      2.85 o 
   6   7   1        2.43        4.30      3.85 o 
   7   7   1        1.01        2.84      3.11 o 
   8   7   1      115.21      121.27      6.35 o 
   9   7   1        5.99        4.13      4.00 o 
  10   7   1       36.42       27.62      5.16 o 
  11   7   1        0.21        5.20      4.34 o 
  12   7   1        4.22        7.07      5.69 o 
  13   7   1       11.41       20.01     11.83 o 
  14   7   1        1.86        4.28      8.52 o 
 -15   8   1        0.70        7.09      5.99 o 
 -14   8   1        2.93        1.51      5.23 o 
 -13   8   1       26.63       38.49      6.38 o 
 -12   8   1        0.10        0.02      4.46 o 
 -11   8   1        5.23        9.65      4.72 o 
 -10   8   1       13.96       19.30      4.78 o 
  -9   8   1       49.84       54.83      5.83 o 
  -8   8   1        2.11        3.07      3.67 o 
  -7   8   1       50.64       43.86      4.34 o 
  -6   8   1       10.12       10.19      3.61 o 
  -5   8   1        9.74       12.05      4.23 o 
  -4   8   1      137.01      145.23      6.13 o 
  -3   8   1       43.80       41.20      3.11 o 
  -2   8   1      123.88      122.44      4.64 o 
  -1   8   1      123.09      122.25      4.14 o 
   0   8   1       58.11       60.30      3.14 o 
   1   8   1     1192.59     1151.99     15.53 o 
   2   8   1        0.17       -2.29      2.29 o 
   3   8   1      225.43      228.76      6.46 o 
   4   8   1       63.26       58.12      4.08 o 
   5   8   1       49.06       63.53      4.37 o 
   6   8   1        0.06       -2.85      2.85 o 
   7   8   1       19.80       19.32      3.89 o 
   8   8   1        0.11       -3.58      3.58 o 
   9   8   1        0.54        2.05      4.11 o 
  10   8   1       24.82       27.57      5.25 o 
  11   8   1       11.57       12.37      4.75 o 
  12   8   1        0.01        4.92      7.28 o 
  13   8   1        7.80       10.03     14.32 o 
  14   8   1        0.05       -2.84     10.71 o 
 -14   9   1        8.58        5.89      5.81 o 
 -13   9   1        3.01       -0.95      4.80 o 
 -12   9   1        2.33       -4.40      4.40 o 
 -11   9   1        0.03       -4.28      4.28 o 
 -10   9   1       44.72       44.23      6.03 o 
  -9   9   1        8.07        9.76      4.55 o 
  -8   9   1       56.98       64.66      9.36 o 
  -7   9   1        1.76       -2.68      3.41 o 
  -6   9   1        9.44        4.56      3.36 o 
  -5   9   1        0.23       -0.22      2.82 o 
  -4   9   1       65.87       80.97      4.21 o 
  -3   9   1      348.36      313.88      7.41 o 
  -2   9   1       93.54      102.18      4.62 o 
  -1   9   1       97.35      104.64      6.82 o 
   0   9   1        2.33        3.82      2.53 o 
   1   9   1        0.63        3.05      2.77 o 
   2   9   1       69.76       72.79      4.07 o 
   3   9   1      102.37      112.70      4.63 o 
   4   9   1       27.03       36.64      3.86 o 
   5   9   1        0.37        4.94      3.96 o 
   6   9   1       41.11       38.17      4.27 o 
   7   9   1       59.21       64.69      5.40 o 
   8   9   1       20.02       22.59      4.86 o 
   9   9   1       46.57       50.50      6.08 o 
  10   9   1        0.35       -1.15      4.02 o 
  11   9   1        7.46       11.17      6.14 o 
  12   9   1        0.39       -7.02      7.27 o 
  13   9   1       11.58        3.50      8.28 o 
  14   9   1        7.07       18.21     10.36 o 
 -14  10   1        0.38        1.25      6.27 o 
 -13  10   1        2.06       -4.96      4.96 o 
 -12  10   1       14.66       17.05      5.57 o 
 -11  10   1        3.89        0.71      6.12 o 
 -10  10   1       97.40      101.61      7.85 o 
  -9  10   1      119.48      128.22      8.02 o 
  -8  10   1      345.46      353.13     17.54 o 
  -7  10   1       11.92       15.22      5.20 o 
  -6  10   1        3.74       -0.96      3.21 o 
  -5  10   1       48.48       59.97      4.46 o 
  -4  10   1        0.68       -0.92      2.78 o 
  -3  10   1      130.82      137.62      5.40 o 
  -2  10   1      180.29      167.24      5.75 o 
  -1  10   1       74.73       83.48      4.53 o 
   0  10   1        3.51        0.30      3.29 o 
   1  10   1       14.53       15.80      3.15 o 
   2  10   1        1.21        0.41      2.90 o 
   3  10   1        3.96       -3.40      3.40 o 
   4  10   1        0.27        1.32      5.15 o 
   5  10   1        1.35        1.07      3.27 o 
   6  10   1        0.06       -0.22      3.50 o 
   7  10   1       15.14       13.27      4.34 o 
   8  10   1       57.43       46.98      5.77 o 
   9  10   1        0.91       -1.04      4.04 o 
  10  10   1        9.67        9.04      4.59 o 
  11  10   1        1.48       -0.42      5.77 o 
  12  10   1        7.29        8.13      8.15 o 
  13  10   1        1.74        1.73     15.79 o 
 -13  11   1        0.05       -5.48      5.48 o 
 -12  11   1        0.20        3.75      5.17 o 
 -11  11   1       16.50       13.54      5.52 o 
 -10  11   1       15.04       14.27      6.21 o 
  -9  11   1       11.70        4.22      4.66 o 
  -8  11   1       68.63       66.57      6.73 o 
  -7  11   1       22.24       21.89      5.62 o 
  -6  11   1       11.93        8.99      4.26 o 
  -5  11   1        0.02       -0.36      3.37 o 
  -4  11   1      133.07      134.89      5.61 o 
  -3  11   1        9.93        6.59      3.47 o 
  -2  11   1      115.72      120.49      5.67 o 
  -1  11   1       63.34       60.52      6.99 o 
   0  11   1       16.34       15.06      3.49 o 
   1  11   1      105.91      109.31      5.80 o 
   2  11   1        4.94        2.18      3.40 o 
   3  11   1       46.65       38.09      4.07 o 
   4  11   1        2.40        1.41      4.37 o 
   5  11   1        0.00       -2.25      3.60 o 
   6  11   1        2.28        1.83      4.12 o 
   7  11   1       24.32       13.35      4.71 o 
   8  11   1        6.86        1.66      4.35 o 
   9  11   1        0.00       -1.58      7.66 o 
  10  11   1        0.85       -3.67      5.43 o 
  11  11   1        1.37       -0.36      8.01 o 
  12  11   1        6.64        4.98      8.46 o 
  13  11   1        5.63        6.84      9.29 o 
 -13  12   1        0.57       -3.25      5.88 o 
 -12  12   1        1.61        2.00      5.79 o 
 -11  12   1       22.70       30.65      8.32 o 
 -10  12   1        8.85        5.00      5.18 o 
  -9  12   1        2.35        3.02      4.67 o 
  -8  12   1        4.37       11.47      6.27 o 
  -7  12   1       35.25       27.96      5.60 o 
  -6  12   1        4.39       -2.28      4.53 o 
  -5  12   1        6.29        3.18      4.47 o 
  -4  12   1       30.96       38.25      4.47 o 
  -3  12   1        0.54       -1.94      4.97 o 
  -2  12   1        0.55        0.10      3.18 o 
  -1  12   1       24.86       21.50      4.93 o 
   0  12   1       77.92       75.32      6.62 o 
   1  12   1        0.06        0.81      3.36 o 
   2  12   1        0.00        0.94      3.38 o 
   3  12   1        0.27       -1.01      3.63 o 
   4  12   1        6.80        3.94      4.00 o 
   5  12   1        9.35        3.73      4.13 o 
   6  12   1        4.17        1.66      4.30 o 
   7  12   1       20.39       17.86      5.00 o 
   8  12   1        0.19        0.12      4.45 o 
   9  12   1        0.03       -5.13      5.13 o 
  10  12   1        0.02       -2.96      5.79 o 
  11  12   1        2.89       -2.72      9.57 o 
  12  12   1        0.01       -7.48      7.48 o 
 -12  13   1        0.17       -2.99      5.57 o 
 -11  13   1        0.89        4.50      5.22 o 
 -10  13   1       37.21       42.01      6.75 o 
  -9  13   1       19.15       12.57      5.38 o 
  -8  13   1        3.71       -4.54      4.54 o 
  -7  13   1        0.04        0.94      4.69 o 
  -6  13   1        1.44        0.52      4.42 o 
  -5  13   1        0.03       -4.25      4.25 o 
  -4  13   1       39.42       46.49      5.62 o 
  -3  13   1       99.64       94.91      6.28 o 
  -2  13   1       10.33        0.47      3.82 o 
  -1  13   1       13.09       13.14      4.45 o 
   0  13   1        4.75        1.86      4.01 o 
   1  13   1       16.58       18.33      4.69 o 
   2  13   1        0.08       -2.63      3.86 o 
   3  13   1       18.98       26.08      8.33 o 
   4  13   1        0.05        0.91      4.08 o 
   5  13   1        0.59        1.49      4.45 o 
   6  13   1       28.80       22.92      5.43 o 
   7  13   1       24.28       19.71      5.48 o 
   8  13   1        6.55        3.12      5.78 o 
   9  13   1        4.02        8.66      6.41 o 
  10  13   1        1.16       -4.54      7.49 o 
  11  13   1        0.85        7.29      8.21 o 
 -11  14   1        0.00        9.40      5.89 o 
 -10  14   1       35.98       48.73     11.47 o 
  -9  14   1       23.51       23.64      8.45 o 
  -8  14   1       70.51       68.20      7.63 o 
  -7  14   1        0.31        1.46      4.83 o 
  -6  14   1        0.35       -3.71      7.85 o 
  -5  14   1        3.85       10.28      5.43 o 
  -4  14   1        0.41       -3.74      4.77 o 
  -3  14   1       25.72       30.61      5.04 o 
  -2  14   1        0.24       -1.27      4.04 o 
  -1  14   1       18.67       16.05      5.55 o 
   0  14   1        1.07       -3.07      4.17 o 
   1  14   1       26.27       36.85      5.76 o 
   2  14   1        0.23       -4.06      4.06 o 
   3  14   1        0.42        3.22      4.39 o 
   4  14   1        3.14       13.46      5.55 o 
   5  14   1       14.50       13.49      5.05 o 
   6  14   1        1.97        6.89      4.91 o 
   7  14   1        0.45       -2.97      5.69 o 
   8  14   1        6.64        8.41      6.32 o 
   9  14   1        0.00        5.16      8.26 o 
  10  14   1        0.31       -3.12      7.83 o 
  11  14   1        0.01        2.77      9.20 o 
 -10  15   1        0.92        3.56      5.60 o 
  -9  15   1        3.64       -4.59      5.06 o 
  -8  15   1        7.15        5.79      8.20 o 
  -7  15   1        2.00        8.03      5.66 o 
  -6  15   1        6.68        3.25      5.52 o 
  -5  15   1        0.46        3.91      7.12 o 
  -4  15   1       15.42       13.29      5.28 o 
  -3  15   1        0.29       -1.75      4.60 o 
  -2  15   1       39.54       45.34      5.98 o 
  -1  15   1       40.63       33.75      7.32 o 
   0  15   1        0.52       -0.91      4.31 o 
   1  15   1        0.29        1.46      7.43 o 
   2  15   1        0.64       -3.07      4.39 o 
   3  15   1        4.58       10.99      8.87 o 
   4  15   1       31.68       30.39      6.77 o 
   5  15   1        0.60       -2.52      5.16 o 
   6  15   1        1.81        3.96      5.96 o 
   7  15   1       11.30        3.24      6.16 o 
   8  15   1        0.01       -7.41      7.41 o 
   9  15   1        0.12        6.34      8.61 o 
  10  15   1        0.26       -3.54      8.58 o 
  -9  16   1        0.60        3.91      6.54 o 
  -8  16   1        0.01       -2.78      5.36 o 
  -7  16   1        5.57        6.05      6.39 o 
  -6  16   1        3.75       -5.03      6.12 o 
  -5  16   1        0.63        3.58      5.02 o 
  -4  16   1        2.02        2.07      4.94 o 
  -3  16   1        4.01        5.94      5.10 o 
  -2  16   1        1.29        0.83      4.61 o 
  -1  16   1       47.67       53.68      6.98 o 
   0  16   1       89.74       99.70      8.03 o 
   1  16   1       17.16       23.20      5.87 o 
   2  16   1        1.30        2.66      6.29 o 
   3  16   1        6.57       12.51      5.56 o 
   4  16   1        9.01        4.44      5.00 o 
   5  16   1       25.50       12.83      8.82 o 
   6  16   1        6.36        4.65      6.28 o 
   7  16   1       10.09       20.26      9.10 o 
   8  16   1        0.03        8.50      8.82 o 
   9  16   1        0.15        5.16     13.58 o 
  -8  17   1        0.32       19.23      7.52 o 
  -7  17   1        0.99       -1.38      7.17 o 
  -6  17   1        1.82        0.43      5.55 o 
  -5  17   1        0.13       -3.84      5.07 o 
  -4  17   1        1.41       -5.04      5.04 o 
  -3  17   1        3.65        7.35      5.36 o 
  -2  17   1        3.00       11.06      5.53 o 
  -1  17   1        2.85        7.63      9.74 o 
   0  17   1       22.97       20.43     12.59 o 
   1  17   1       23.53       16.81      5.88 o 
   2  17   1        1.58        4.91      6.54 o 
   3  17   1        0.88        1.77      6.17 o 
   4  17   1        0.33        3.26      6.33 o 
   5  17   1        0.20       -6.08      6.08 o 
   6  17   1        9.33       29.89     13.59 o 
   7  17   1        1.78       10.31     12.62 o 
  -7  18   1        0.42       -6.44      6.44 o 
  -6  18   1        2.20       -2.60      6.68 o 
  -5  18   1        3.22        3.55      6.67 o 
  -4  18   1        2.62        5.00      6.87 o 
  -3  18   1        0.73       -0.89      6.23 o 
  -2  18   1        7.96        6.10      7.92 o 
  -1  18   1        0.39       -1.11      6.21 o 
   0  18   1        3.61        9.52      6.85 o 
   1  18   1       15.20        9.27      7.41 o 
   2  18   1        3.72        4.84      6.99 o 
   3  18   1        0.67       -6.09      6.09 o 
   4  18   1        0.02        0.78      9.05 o 
   5  18   1       10.53        7.12      8.89 o 
   6  18   1        1.49       -7.19     16.14 o 
  -4  19   1        0.04        7.32      6.98 o 
  -3  19   1        0.42       -5.67      6.64 o 
  -2  19   1        9.15       25.53     10.35 o 
  -1  19   1       16.25       11.99      8.38 o 
   0  19   1        1.54        7.84      7.40 o 
   1  19   1        1.01       -0.22      6.50 o 
   2  19   1        2.58        8.80     15.88 o 
   3  19   1        2.41       -7.72      8.68 o 
   4  19   1        6.19       11.53      9.71 o 
 -16   0   2        0.81       -8.91      8.91 o 
 -15   0   2        5.57        3.81      7.61 o 
 -14   0   2        0.71       -5.83      5.83 o 
 -13   0   2        1.02        0.36      6.06 o 
 -12   0   2       17.46       21.73      9.74 o 
 -11   0   2       76.46       85.70     15.35 o 
 -10   0   2        0.75        7.32      4.99 o 
  -9   0   2        2.69        4.86      4.21 o 
  -8   0   2       39.33       35.30      8.74 o 
  -7   0   2      396.51      460.99     11.18 o 
  -6   0   2        5.20        5.33      2.77 o 
  -5   0   2      235.94      277.77      7.37 o 
  -4   0   2       11.09       23.11      3.58 o 
  -3   0   2      490.07      459.38      8.87 o 
  -2   0   2      639.56      649.96      9.36 o 
  -1   0   2      781.88      776.68     13.26 o 
   0   0   2      451.78      514.46     18.64 o 
   1   0   2       25.04       16.49      3.62 o 
   2   0   2       13.41       18.20      1.50 o 
   3   0   2        0.00       -0.89      1.72 o 
   4   0   2     2539.55     2688.64     40.89 o 
   5   0   2       40.94       52.99      3.58 o 
   6   0   2      231.98      229.89      6.91 o 
   7   0   2        5.29        1.80      2.93 o 
   8   0   2       33.13       34.31      5.23 o 
   9   0   2       62.68       68.77      6.48 o 
  10   0   2      149.01      142.40      9.60 o 
  11   0   2      336.21      364.00     19.63 o 
  12   0   2        3.33        8.24      9.18 o 
  13   0   2        1.39       -0.80      9.57 o 
  14   0   2        9.90       -5.40      9.75 o 
  15   0   2        2.76       12.37     13.96 o 
 -16   1   2        0.81       -4.27      7.05 o 
 -15   1   2        3.78        3.81      5.34 o 
 -14   1   2        1.48        2.03      4.58 o 
 -13   1   2       10.62       11.60      4.72 o 
 -12   1   2      110.35       93.41      6.99 o 
 -11   1   2       28.23       24.72      4.60 o 
 -10   1   2        0.05       -0.89      3.26 o 
  -9   1   2       54.06       50.58      4.30 o 
  -8   1   2        4.83        3.08      2.75 o 
  -7   1   2        2.06       -1.96      1.96 o 
  -6   1   2      111.68      115.78      3.75 o 
  -5   1   2      910.06      927.03     13.17 o 
  -4   1   2        8.49        4.59      1.65 o 
  -3   1   2       89.70       85.83      2.56 o 
  -2   1   2      388.14      378.90      4.16 o 
  -1   1   2      608.07      638.52      8.03 o 
   0   1   2      663.84      680.40     10.49 o 
   1   1   2       77.97       65.81      1.87 o 
   2   1   2        0.01       -0.31      0.92 o 
   3   1   2        1.41        1.07      1.26 o 
   4   1   2      637.26      679.72      9.34 o 
   5   1   2      457.09      500.63      6.95 o 
   6   1   2        0.35        2.56      2.02 o 
   7   1   2       16.61       19.85      2.57 o 
   8   1   2       11.56       13.56      3.17 o 
   9   1   2       17.10       17.33      5.48 o 
  10   1   2       85.58      103.52      6.04 o 
  11   1   2       88.69       83.65      8.30 o 
  12   1   2        0.92       -3.42      6.65 o 
  13   1   2        5.02       13.10     10.00 o 
  14   1   2        0.67       -7.66      7.66 o 
  15   1   2        1.88       -7.43      9.16 o 
 -16   2   2        0.20       -0.98      6.81 o 
 -15   2   2        0.29        2.21      5.27 o 
 -14   2   2        2.25       -2.10      4.56 o 
 -13   2   2        2.78        0.18      4.17 o 
 -12   2   2        1.40        3.29      4.51 o 
 -11   2   2        3.79       -3.16      3.53 o 
 -10   2   2       12.23        6.42      3.46 o 
  -9   2   2       58.32       65.89      4.67 o 
  -8   2   2        0.01       -2.14      2.61 o 
  -7   2   2       11.16        4.79      2.37 o 
  -6   2   2       54.61       61.45      3.41 o 
  -5   2   2      677.73      736.87     10.19 o 
  -4   2   2       91.51      102.59      3.17 o 
  -3   2   2      319.76      329.93      6.79 o 
  -2   2   2       72.95       82.67      1.99 o 
  -1   2   2      244.43      257.05      3.10 o 
   0   2   2      788.08      765.60      7.76 o 
   1   2   2       79.93       77.08      1.74 o 
   2   2   2     1137.49     1167.68     10.69 o 
   3   2   2       56.05       62.18      2.39 o 
   4   2   2        0.85        2.26      1.53 o 
   5   2   2        2.06        1.95      1.76 o 
   6   2   2        0.02        1.80      1.95 o 
   7   2   2        3.06        3.44      2.33 o 
   8   2   2        4.24        5.56      2.90 o 
   9   2   2        0.16        1.89      3.25 o 
  10   2   2        0.07       -2.63      3.53 o 
  11   2   2        1.78        0.69      6.43 o 
  12   2   2        9.20        2.57     10.49 o 
  13   2   2        2.22      -10.07     15.25 o 
  14   2   2        1.85       -9.57     12.31 o 
  15   2   2        0.19      -16.13     16.13 o 
 -16   3   2        0.71       -1.55     14.48 o 
 -15   3   2        0.32       -3.42      4.94 o 
 -14   3   2        3.03        1.93      4.81 o 
 -13   3   2        2.19       -2.12      4.22 o 
 -12   3   2       60.03       62.13      6.29 o 
 -11   3   2       26.08       27.05      4.72 o 
 -10   3   2        5.49        7.82      3.71 o 
  -9   3   2        0.04        0.06      3.00 o 
  -8   3   2        3.25        3.37      2.98 o 
  -7   3   2       48.24       45.95      3.82 o 
  -6   3   2        0.55        0.10      2.16 o 
  -5   3   2     1070.94     1160.75     17.33 o 
  -4   3   2      491.41      486.00      7.12 o 
  -3   3   2      880.78      824.39     13.41 o 
  -2   3   2      150.13      158.67      3.26 o 
  -1   3   2      116.00      137.79      2.68 o 
   0   3   2       73.32       67.75      1.90 o 
   1   3   2      966.54     1015.95      9.49 o 
   2   3   2      142.52      129.34      3.05 o 
   3   3   2       61.03       47.39      3.02 o 
   4   3   2      103.74       79.47      2.76 o 
   5   3   2      294.93      326.31      7.21 o 
   6   3   2        0.07        0.71      1.95 o 
   7   3   2        0.12       -2.16      2.16 o 
   8   3   2        0.11       -2.75      2.75 o 
   9   3   2       29.32       38.87      4.34 o 
  10   3   2       21.62       18.36      4.75 o 
  11   3   2      211.04      213.92     11.72 o 
  12   3   2        7.94       22.66      6.76 o 
  13   3   2        0.82       -2.01     10.58 o 
  14   3   2        4.75       -2.99      8.10 o 
 -16   4   2        0.02       -1.46      8.35 o 
 -15   4   2        0.79        0.37      5.37 o 
 -14   4   2        0.04       -3.29      4.48 o 
 -13   4   2        0.01        2.10      4.43 o 
 -12   4   2        5.30        2.69      4.21 o 
 -11   4   2       77.15       82.12      6.57 o 
 -10   4   2       39.62       35.59      4.45 o 
  -9   4   2        4.12        5.92      3.32 o 
  -8   4   2        7.62        8.43      3.14 o 
  -7   4   2       54.56       61.15      4.33 o 
  -6   4   2       10.75       10.60      2.32 o 
  -5   4   2      137.74      161.17      4.35 o 
  -4   4   2       23.92       23.10      2.16 o 
  -3   4   2      445.45      468.53      6.64 o 
  -2   4   2      254.48      240.35      4.68 o 
  -1   4   2      224.27      236.23      4.54 o 
   0   4   2        7.60        6.38      1.43 o 
   1   4   2      317.33      347.35      5.28 o 
   2   4   2       76.08       73.39      2.62 o 
   3   4   2       22.95       24.82      1.92 o 
   4   4   2     1042.23     1149.95     12.82 o 
   5   4   2       13.19        9.93      2.05 o 
   6   4   2       21.13       28.56      2.72 o 
   7   4   2        0.90        1.43      2.54 o 
   8   4   2        7.25        3.04      3.03 o 
   9   4   2        5.89        5.77      3.43 o 
  10   4   2       60.16       59.60      9.32 o 
  11   4   2      129.03      125.77     16.10 o 
  12   4   2        0.15       -1.53      6.60 o 
  13   4   2        3.68        0.12      7.20 o 
  14   4   2        7.08       -9.58     31.67 o 
 -16   5   2        2.71       -6.52      6.75 o 
 -15   5   2        6.35       10.60      6.55 o 
 -14   5   2        3.79        1.30      4.88 o 
 -13   5   2        9.54       16.21      5.10 o 
 -12   5   2       19.03       16.23      4.97 o 
 -11   5   2       14.40       13.04      5.90 o 
 -10   5   2       24.95       23.48      4.29 o 
  -9   5   2       29.80       34.55      4.79 o 
  -8   5   2       82.07       82.27      5.10 o 
  -7   5   2        0.87       -2.54      2.54 o 
  -6   5   2       68.39       76.03      4.28 o 
  -5   5   2       51.85       63.08      3.13 o 
  -4   5   2      195.53      208.56      4.64 o 
  -3   5   2     1360.79     1441.46     15.81 o 
  -2   5   2      322.32      366.34      6.64 o 
  -1   5   2      350.04      387.87      5.79 o 
   0   5   2      281.45      289.49      7.13 o 
   1   5   2      171.77      165.68      4.01 o 
   2   5   2      707.46      722.84      8.69 o 
   3   5   2        1.89        0.14      1.95 o 
   4   5   2      356.76      395.01      6.46 o 
   5   5   2        0.11       -0.32      1.95 o 
   6   5   2        0.03        1.41      2.17 o 
   7   5   2       33.89       30.12      3.29 o 
   8   5   2       20.63       21.98      3.63 o 
   9   5   2       14.87        9.19      4.10 o 
  10   5   2       66.40       79.69     12.23 o 
  11   5   2        0.12       -4.99      6.40 o 
  12   5   2        2.00        2.33     10.17 o 
  13   5   2        8.45       -6.68      6.68 o 
  14   5   2       10.08       16.41      9.17 o 
 -15   6   2        1.17        5.26     14.84 o 
 -14   6   2        9.79        8.91      5.35 o 
 -13   6   2        3.47        7.31      4.82 o 
 -12   6   2        6.20        5.38      4.82 o 
 -11   6   2        5.24       -0.40      4.11 o 
 -10   6   2       13.45       10.99      4.17 o 
  -9   6   2      140.87      153.34      7.33 o 
  -8   6   2        0.61       -2.65      2.99 o 
  -7   6   2        2.74        6.66      2.93 o 
  -6   6   2        9.81       15.03      3.23 o 
  -5   6   2      703.92      709.28     11.06 o 
  -4   6   2       67.65       65.28      3.01 o 
  -3   6   2      436.64      443.72      6.94 o 
  -2   6   2      289.44      289.38      6.01 o 
  -1   6   2      192.49      207.59      4.49 o 
   0   6   2      490.54      470.93      7.30 o 
   1   6   2       94.75       85.67      3.12 o 
   2   6   2     1883.63     1981.07     21.90 o 
   3   6   2        4.45        2.00      1.95 o 
   4   6   2       11.17       14.81      2.32 o 
   5   6   2        6.74        7.76      2.37 o 
   6   6   2        0.30        1.17      2.82 o 
   7   6   2       14.06       13.02      3.37 o 
   8   6   2        1.58       -0.26      3.15 o 
   9   6   2        2.72        1.60      3.73 o 
  10   6   2        0.24       -0.41      6.38 o 
  11   6   2        8.19        4.94     12.87 o 
  12   6   2       17.39       18.17      8.04 o 
  13   6   2        6.67       11.42      8.58 o 
  14   6   2        4.95        4.13      8.99 o 
 -15   7   2        0.00       -2.09      7.21 o 
 -14   7   2        0.19       -1.38      5.69 o 
 -13   7   2        0.83       -1.78      4.68 o 
 -12   7   2        0.26       -3.24      4.39 o 
 -11   7   2        5.03       11.45      4.67 o 
 -10   7   2        2.10       -3.82      3.82 o 
  -9   7   2      244.55      267.38      9.56 o 
  -8   7   2      108.85      119.29      6.32 o 
  -7   7   2       37.22       36.68      3.84 o 
  -6   7   2       33.23       32.29      4.24 o 
  -5   7   2      119.26      155.86      5.55 o 
  -4   7   2       61.79       61.24      3.62 o 
  -3   7   2      174.95      186.96      5.09 o 
  -2   7   2       94.13      124.44      4.05 o 
  -1   7   2        9.74        7.66      2.05 o 
   0   7   2      159.07      179.24      4.41 o 
   1   7   2      956.68      902.30     11.23 o 
   2   7   2      808.44      839.45     10.38 o 
   3   7   2      124.27      129.02      4.19 o 
   4   7   2        0.14       -0.56      2.17 o 
   5   7   2       15.34       15.70      3.01 o 
   6   7   2        2.81        2.47      3.12 o 
   7   7   2        1.81       -0.88      4.89 o 
   8   7   2        0.27        0.48      3.76 o 
   9   7   2       54.05       62.03      5.91 o 
  10   7   2        0.94       -2.03      6.34 o 
  11   7   2       61.98       73.41     14.46 o 
  12   7   2        2.66      -12.30     15.11 o 
  13   7   2        6.34        7.25     10.57 o 
  14   7   2        2.07        9.95      8.83 o 
 -15   8   2        0.97       -5.77      8.65 o 
 -14   8   2        0.47        3.98      7.20 o 
 -13   8   2        0.02        0.39      4.88 o 
 -12   8   2        0.36       -0.08      4.46 o 
 -11   8   2       20.62       23.86      5.42 o 
 -10   8   2      123.29      130.27     11.40 o 
  -9   8   2        0.18       -3.67      3.67 o 
  -8   8   2        3.55        1.88      3.64 o 
  -7   8   2       34.21       38.77      4.97 o 
  -6   8   2       10.81        8.11      3.33 o 
  -5   8   2       51.55       55.33      4.14 o 
  -4   8   2       10.07        9.40      2.99 o 
  -3   8   2       91.56       98.59      3.98 o 
  -2   8   2       17.39       14.74      2.46 o 
  -1   8   2        8.54        6.92      2.27 o 
   0   8   2      190.01      207.15      5.07 o 
   1   8   2      452.13      442.55      7.90 o 
   2   8   2      122.59      127.59      4.14 o 
   3   8   2       82.56       87.15      4.77 o 
   4   8   2       36.08       39.07      3.62 o 
   5   8   2        3.41       -1.42      3.25 o 
   6   8   2       40.54       31.12      4.12 o 
   7   8   2        8.05       12.19      5.17 o 
   8   8   2      100.73       97.36      6.60 o 
   9   8   2       10.44        6.28      5.47 o 
  10   8   2        0.17        0.28      6.79 o 
  11   8   2        6.89       13.23     18.34 o 
  12   8   2        0.60       -7.31      7.31 o 
  13   8   2        6.71       10.10      8.47 o 
 -14   9   2        7.39        6.70      7.26 o 
 -13   9   2        0.09       -1.37      5.62 o 
 -12   9   2        0.10       -2.69      4.55 o 
 -11   9   2        1.59       -4.34      4.34 o 
 -10   9   2       45.58       46.13      6.01 o 
  -9   9   2      154.34      166.97     11.26 o 
  -8   9   2      138.64      139.77      7.14 o 
  -7   9   2       72.43       92.67      7.33 o 
  -6   9   2        8.85        7.77      3.52 o 
  -5   9   2        0.03       -2.89      2.89 o 
  -4   9   2       20.83       13.49      3.19 o 
  -3   9   2      352.64      343.48      8.61 o 
  -2   9   2       57.88       71.73      3.92 o 
  -1   9   2       86.63       85.80      5.15 o 
   0   9   2       52.77       61.14      3.70 o 
   1   9   2        1.47       -3.57      3.57 o 
   2   9   2      556.57      581.90     11.49 o 
   3   9   2       19.74       16.09      3.05 o 
   4   9   2       14.08       18.88      4.37 o 
   5   9   2       16.48       17.27      4.99 o 
   6   9   2       11.51        9.35      3.88 o 
   7   9   2        7.00        3.87      3.80 o 
   8   9   2       27.69       29.76      6.03 o 
   9   9   2        8.19        0.32      7.10 o 
  10   9   2        3.47        3.93      6.84 o 
  11   9   2        2.05       -3.27      7.21 o 
  12   9   2        0.67        4.73      7.80 o 
  13   9   2        2.06        7.43      8.86 o 
 -14  10   2        5.97       11.43      7.73 o 
 -13  10   2        0.21        0.33      5.88 o 
 -12  10   2        0.74        6.06      5.80 o 
 -11  10   2        0.05       -2.12      4.71 o 
 -10  10   2        0.00       -4.35      4.35 o 
  -9  10   2       28.15       33.07      5.70 o 
  -8  10   2       13.27       15.20      4.80 o 
  -7  10   2       19.68       28.52      6.41 o 
  -6  10   2       28.66       31.53      4.47 o 
  -5  10   2       71.07       69.97      4.63 o 
  -4  10   2        1.22       -0.26      2.89 o 
  -3  10   2       33.52       29.47      4.43 o 
  -2  10   2       38.56       39.56      3.79 o 
  -1  10   2       35.98       33.34      3.74 o 
   0  10   2        3.89        3.43      3.55 o 
   1  10   2       11.14        8.03      3.18 o 
   2  10   2      179.32      196.42      6.70 o 
   3  10   2        1.72       -2.38      3.20 o 
   4  10   2        0.28        1.85      3.57 o 
   5  10   2        6.92        7.17      3.69 o 
   6  10   2        0.09        5.09      4.04 o 
   7  10   2        7.94        3.39      4.33 o 
   8  10   2        4.85       -3.03      5.02 o 
   9  10   2        9.89        1.53      6.57 o 
  10  10   2        0.65        2.93      6.77 o 
  11  10   2        1.94        8.21      7.85 o 
  12  10   2        0.51        1.66      7.99 o 
 -13  11   2        0.96       -4.76      6.74 o 
 -12  11   2        8.75        8.63      6.31 o 
 -11  11   2        0.02       -1.01      5.58 o 
 -10  11   2        0.22       -0.66      5.04 o 
  -9  11   2      255.37      271.73     11.15 o 
  -8  11   2      117.55      108.72      7.53 o 
  -7  11   2        7.78        0.10      4.28 o 
  -6  11   2       29.03       36.67      6.32 o 
  -5  11   2        3.86        2.65      3.46 o 
  -4  11   2        5.96        4.91      3.71 o 
  -3  11   2        4.17        6.20      3.25 o 
  -2  11   2       63.65       66.12      4.54 o 
  -1  11   2        6.48        3.94      3.33 o 
   0  11   2       17.28       20.12      3.71 o 
   1  11   2      112.83       96.61      5.22 o 
   2  11   2      412.31      405.60     10.88 o 
   3  11   2       28.80       23.71      5.45 o 
   4  11   2        1.23        0.80      3.79 o 
   5  11   2       48.25       52.12      5.50 o 
   6  11   2       13.54        7.61      4.42 o 
   7  11   2        1.24        2.47      5.22 o 
   8  11   2        3.91       -3.05      6.49 o 
   9  11   2       19.85        8.15      7.72 o 
  10  11   2        0.88       -4.71      8.92 o 
  11  11   2        0.64       -4.10      7.46 o 
  12  11   2        0.19       -2.59      8.49 o 
 -13  12   2        0.48       -5.37      7.44 o 
 -12  12   2        1.27       -3.03      6.52 o 
 -11  12   2        0.83       -3.59      5.74 o 
 -10  12   2       41.52       37.71      7.28 o 
  -9  12   2        0.80       -2.17      4.54 o 
  -8  12   2        0.31       -2.25      4.58 o 
  -7  12   2       23.66       24.12      5.39 o 
  -6  12   2        0.03       -3.95      4.01 o 
  -5  12   2        9.88       14.41      4.19 o 
  -4  12   2        0.86       -2.90      3.67 o 
  -3  12   2       16.57       20.82      4.03 o 
  -2  12   2        3.24        8.26      3.70 o 
  -1  12   2       25.74       31.60      5.51 o 
   0  12   2       52.91       44.28      4.52 o 
   1  12   2      136.47      137.88      6.26 o 
   2  12   2       17.22       10.05      5.35 o 
   3  12   2        5.15        2.75      3.98 o 
   4  12   2        1.35        1.08      6.68 o 
   5  12   2        2.94        3.42      4.33 o 
   6  12   2       61.39       65.17      7.43 o 
   7  12   2       17.30       22.36      7.93 o 
   8  12   2       39.26       29.33      8.65 o 
   9  12   2        2.80       -6.93      6.93 o 
  10  12   2        0.48        8.86     13.43 o 
  11  12   2        1.07       14.37      9.07 o 
 -12  13   2        0.06       -1.19      7.32 o 
 -11  13   2        0.79       -5.39      6.72 o 
 -10  13   2       22.45       18.41      6.97 o 
  -9  13   2       53.41       45.74      7.85 o 
  -8  13   2       38.74       27.40      6.04 o 
  -7  13   2       96.04      119.37      8.18 o 
  -6  13   2        0.03       -3.30      4.15 o 
  -5  13   2        0.41        1.29      4.95 o 
  -4  13   2        0.63       -2.60      4.44 o 
  -3  13   2        4.88        2.19      3.90 o 
  -2  13   2        0.16       -0.76      3.66 o 
  -1  13   2       23.50       17.09      4.55 o 
   0  13   2      234.76      266.75      9.70 o 
   1  13   2       66.62       55.70      8.08 o 
   2  13   2       94.78      101.59      6.41 o 
   3  13   2        4.91        7.65      5.06 o 
   4  13   2        4.78        1.07      4.38 o 
   5  13   2        0.00       -0.48      5.09 o 
   6  13   2        5.99       12.10      7.79 o 
   7  13   2        0.91       -0.96      6.96 o 
   8  13   2        3.75        4.49      7.20 o 
   9  13   2        3.02        0.49      7.34 o 
  10  13   2        5.07       26.86      9.57 o 
  11  13   2        4.59       -7.68     12.51 o 
 -11  14   2        1.49       -2.86      7.15 o 
 -10  14   2        0.04       -3.15      6.93 o 
  -9  14   2        0.93        1.63      6.13 o 
  -8  14   2       20.32       25.14      7.02 o 
  -7  14   2       15.70       14.32      7.53 o 
  -6  14   2       34.27       42.67     12.55 o 
  -5  14   2        0.01        1.12      4.41 o 
  -4  14   2        4.59        0.72      4.35 o 
  -3  14   2        2.42        2.98      4.10 o 
  -2  14   2        1.93       -0.65      4.21 o 
  -1  14   2       71.72       93.87      6.68 o 
   0  14   2       17.73       25.15      5.38 o 
   1  14   2       85.34       98.11      9.38 o 
   2  14   2        0.88       -6.52      6.52 o 
   3  14   2        0.53       -5.06      5.19 o 
   4  14   2        1.49       -7.54      8.83 o 
   5  14   2        0.79       -3.35     12.66 o 
   6  14   2        0.07        9.88      7.56 o 
   7  14   2        3.82       -3.32      7.23 o 
   8  14   2        1.29       -2.46      7.80 o 
   9  14   2        4.82       -1.69      7.80 o 
  10  14   2        0.17        6.92      8.47 o 
 -10  15   2        0.48       10.07     12.48 o 
  -9  15   2       32.08       29.30     12.64 o 
  -8  15   2       11.90        6.48      6.55 o 
  -7  15   2        0.72        1.20      5.73 o 
  -6  15   2        5.66        0.61      6.54 o 
  -5  15   2        2.38        9.73      5.66 o 
  -4  15   2        3.20       -1.14      8.17 o 
  -3  15   2        0.42       -1.77      8.43 o 
  -2  15   2       26.87       29.35      5.27 o 
  -1  15   2       15.23       27.68      9.04 o 
   0  15   2        0.74       -1.81      4.89 o 
   1  15   2        0.67       -5.11      5.15 o 
   2  15   2       38.60       20.30      7.13 o 
   3  15   2        2.46        3.14      5.39 o 
   4  15   2        0.66        2.52      9.45 o 
   5  15   2        0.35       -8.51      8.51 o 
   6  15   2       11.19       14.39      8.34 o 
   7  15   2        0.92        4.45     10.40 o 
   8  15   2        0.41       -7.40      7.40 o 
   9  15   2        0.00       -7.84      7.84 o 
  -9  16   2        0.13       -5.37      9.07 o 
  -8  16   2        0.73       -7.39      7.39 o 
  -7  16   2        1.13       -1.62     10.20 o 
  -6  16   2        1.01       -0.44      5.70 o 
  -5  16   2        0.48        5.05      6.11 o 
  -4  16   2        0.36        3.73      5.82 o 
  -3  16   2        4.11        0.59      6.14 o 
  -2  16   2        0.28       -0.47      5.41 o 
  -1  16   2       22.64       26.60      7.76 o 
   0  16   2        6.78        8.57      5.96 o 
   1  16   2        7.20       -6.86      6.86 o 
   2  16   2        0.75       -5.89      6.36 o 
   3  16   2        1.27       -1.70     11.08 o 
   4  16   2        0.95       -4.16      7.05 o 
   5  16   2        3.45       -3.53      9.95 o 
   6  16   2       10.59        9.27      8.22 o 
   7  16   2        2.23        0.37      8.37 o 
   8  16   2        1.53       -1.95      8.59 o 
  -8  17   2        1.29       -7.36      7.36 o 
  -7  17   2       25.40       24.58      9.22 o 
  -6  17   2        0.25       16.25      8.17 o 
  -5  17   2        0.00        6.48      7.67 o 
  -4  17   2        1.65      -10.76     10.76 o 
  -3  17   2        1.18        2.02      6.93 o 
  -2  17   2        4.48        3.03      7.17 o 
  -1  17   2        5.45       18.16     12.87 o 
   0  17   2       84.12       86.27     11.27 o 
   1  17   2       17.57       34.05     10.39 o 
   2  17   2        6.88        1.24     12.21 o 
   3  17   2        1.80       -6.44     26.91 o 
   4  17   2        0.22       -1.61      8.05 o 
   5  17   2        2.72       -4.62      7.89 o 
   6  17   2        0.22       11.86     11.97 o 
  -6  18   2        7.52       15.38      8.82 o 
  -5  18   2        0.14       -0.86     15.58 o 
  -4  18   2        1.15       -0.33     11.18 o 
  -3  18   2        1.11        5.00     15.36 o 
  -2  18   2        2.54       -0.75      7.52 o 
  -1  18   2       16.24       10.60      8.76 o 
   0  18   2        5.18        8.40      8.35 o 
   1  18   2       15.61        4.64      7.92 o 
   2  18   2        0.19       -1.82     10.13 o 
   3  18   2        0.34      -11.75     12.60 o 
   4  18   2        0.25       -3.89      8.40 o 
   5  18   2        0.28      -12.98     26.93 o 
  -3  19   2        0.09       -2.44      8.29 o 
  -2  19   2        4.05       -5.99     11.86 o 
  -1  19   2        3.51        1.37      8.63 o 
   0  19   2        0.62       11.55      8.77 o 
   1  19   2        1.08       -4.18     14.32 o 
   2  19   2        0.00       -1.62      8.37 o 
 -16   1   3        0.86        8.12      7.70 o 
 -15   1   3        0.48        9.24      6.53 o 
 -14   1   3        1.09        0.96      6.65 o 
 -13   1   3        9.89       15.31      6.46 o 
 -12   1   3        0.19       -2.77      4.08 o 
 -11   1   3       22.22       24.61      4.43 o 
 -10   1   3       77.58       84.93      6.33 o 
  -9   1   3      160.02      178.93      6.59 o 
  -8   1   3       87.46      107.73      4.29 o 
  -7   1   3       38.23       39.81      3.31 o 
  -6   1   3       20.68       23.47      2.40 o 
  -5   1   3      100.28      100.49      5.68 o 
  -4   1   3       27.21       31.16      2.13 o 
  -3   1   3       74.89       80.57      2.35 o 
  -2   1   3      854.81      912.14     12.95 o 
  -1   1   3      264.71      249.42      8.25 o 
   0   1   3       34.71       40.89      4.15 o 
   1   1   3        0.42       -0.53      1.44 o 
   2   1   3       70.85       65.34      2.22 o 
   3   1   3      105.00      112.48      2.55 o 
   4   1   3       11.85       15.22      1.68 o 
   5   1   3       29.85       29.10      2.28 o 
   6   1   3       27.17       28.70      2.55 o 
   7   1   3        0.71        0.29      3.00 o 
   8   1   3        0.04       -4.36      4.36 o 
   9   1   3        7.38        7.07      5.08 o 
  10   1   3        2.63        2.78      5.54 o 
  11   1   3        7.23        9.41      6.09 o 
  12   1   3        8.52       12.16      6.57 o 
  13   1   3        0.12       -1.02     11.46 o 
  14   1   3       10.71       19.57     12.36 o 
 -16   2   3        0.93       -1.55      7.39 o 
 -15   2   3        0.95        0.29      6.15 o 
 -14   2   3        2.63       -0.71      5.86 o 
 -13   2   3        8.59       14.60      6.48 o 
 -12   2   3       57.92       46.84      5.95 o 
 -11   2   3       71.32       75.35      5.84 o 
 -10   2   3        0.55        0.30      4.49 o 
  -9   2   3       25.16       22.91      3.66 o 
  -8   2   3      129.09      128.95      4.93 o 
  -7   2   3       55.07       56.05      3.38 o 
  -6   2   3       10.13       11.02      2.16 o 
  -5   2   3       60.21       64.81      4.79 o 
  -4   2   3       54.74       52.85      2.40 o 
  -3   2   3       11.44       13.64      1.56 o 
  -2   2   3     2410.02     2550.40     27.60 o 
  -1   2   3       96.01      114.66      2.86 o 
   0   2   3      323.14      371.52      5.46 o 
   1   2   3      597.40      580.84      7.90 o 
   2   2   3        0.50        0.73      1.25 o 
   3   2   3       22.93       22.99      1.81 o 
   4   2   3       16.68       16.66      1.84 o 
   5   2   3      786.81      876.36     15.10 o 
   6   2   3        4.80        3.68      1.76 o 
   7   2   3        0.38       -2.44      2.44 o 
   8   2   3        5.35        2.55      5.82 o 
   9   2   3       14.26       15.37      5.32 o 
  10   2   3        0.14        1.48      6.83 o 
  11   2   3        0.57        9.52      5.87 o 
  12   2   3       36.11       45.38      7.59 o 
  13   2   3        3.18       -3.48      7.13 o 
  14   2   3        4.26       13.94      8.78 o 
 -16   3   3        2.06        4.85     14.96 o 
 -15   3   3        0.94        5.69      6.69 o 
 -14   3   3        3.46       -1.70      5.90 o 
 -13   3   3        0.14       -5.28      5.28 o 
 -12   3   3        0.06       -3.54      4.00 o 
 -11   3   3        2.49       -3.01      3.77 o 
 -10   3   3       94.26       93.80      5.74 o 
  -9   3   3        0.11       -2.85      6.21 o 
  -8   3   3      607.59      644.76     12.65 o 
  -7   3   3       25.69       30.02      2.97 o 
  -6   3   3       40.83       52.02      3.04 o 
  -5   3   3       80.24       82.08      3.57 o 
  -4   3   3      174.47      169.76      4.45 o 
  -3   3   3        7.71        9.66      1.65 o 
  -2   3   3        1.13        3.02      1.28 o 
  -1   3   3      336.46      360.22      5.46 o 
   0   3   3        7.54        9.63      1.41 o 
   1   3   3       44.49       45.34      1.96 o 
   2   3   3       57.53       54.30      2.20 o 
   3   3   3        0.95        3.86      1.44 o 
   4   3   3       86.84       79.96      3.65 o 
   5   3   3      192.60      211.86      5.47 o 
   6   3   3       29.01       23.93      2.83 o 
   7   3   3        1.19       -1.55      2.67 o 
   8   3   3        1.67       -0.62      4.60 o 
   9   3   3        0.40       -0.43      4.86 o 
  10   3   3        0.01        9.89      6.39 o 
  11   3   3       18.37       16.42      6.34 o 
  12   3   3       11.75       14.84     15.49 o 
  13   3   3        0.33       -1.64      9.62 o 
 -15   4   3        0.01        0.62      6.59 o 
 -14   4   3        0.15       -3.67      5.80 o 
 -13   4   3        0.16        1.32      5.66 o 
 -12   4   3        1.12       -1.96      4.07 o 
 -11   4   3        7.24       10.56      3.98 o 
 -10   4   3        0.87        0.19      3.45 o 
  -9   4   3       59.25       64.52      5.11 o 
  -8   4   3      309.50      303.57      8.59 o 
  -7   4   3        1.93        4.57      2.40 o 
  -6   4   3       35.44       41.92      3.04 o 
  -5   4   3       67.62       88.59      3.46 o 
  -4   4   3      121.28      113.88      4.12 o 
  -3   4   3        6.63        5.46      1.66 o 
  -2   4   3       23.40       21.10      1.78 o 
  -1   4   3       16.54       15.41      1.84 o 
   0   4   3        0.57       -0.91      1.45 o 
   1   4   3       19.91       18.27      2.30 o 
   2   4   3        1.09       -0.81      1.35 o 
   3   4   3       12.86       12.97      2.46 o 
   4   4   3        3.57       -1.13      1.69 o 
   5   4   3       18.57        8.85      2.16 o 
   6   4   3       24.30       24.42      3.00 o 
   7   4   3       61.30       65.35      5.35 o 
   8   4   3        3.26        4.45      4.90 o 
   9   4   3        3.41       -2.64      5.10 o 
  10   4   3       26.24       21.09      6.39 o 
  11   4   3       33.98       37.53      8.22 o 
  12   4   3        1.58        5.01      7.34 o 
  13   4   3        4.65        6.20      7.85 o 
 -15   5   3        0.16       -1.05      6.62 o 
 -14   5   3        0.98        2.93      6.00 o 
 -13   5   3        4.34       11.80      7.46 o 
 -12   5   3        4.47       -2.92      4.58 o 
 -11   5   3       33.49       23.78      4.91 o 
 -10   5   3       14.91       16.00      4.45 o 
  -9   5   3      256.79      293.59      9.26 o 
  -8   5   3        2.37        3.84      3.32 o 
  -7   5   3       37.43       43.44      3.64 o 
  -6   5   3       22.25       29.12      2.93 o 
  -5   5   3        0.85        3.95      2.15 o 
  -4   5   3      306.32      318.01      6.50 o 
  -3   5   3        2.61        2.22      1.92 o 
  -2   5   3      348.12      371.76      6.48 o 
  -1   5   3      103.19       79.99      3.04 o 
   0   5   3        9.47        4.32      2.77 o 
   1   5   3       62.56       71.08      2.50 o 
   2   5   3        5.09        4.14      1.72 o 
   3   5   3        0.44       -1.55      1.55 o 
   4   5   3       10.92       11.74      2.23 o 
   5   5   3       37.05       41.46      2.90 o 
   6   5   3       17.23       15.58      3.27 o 
   7   5   3       41.53       50.28      4.82 o 
   8   5   3        0.00        3.87      5.05 o 
   9   5   3       16.25       15.78      7.33 o 
  10   5   3       11.95       15.13      7.29 o 
  11   5   3        6.45       -0.16      9.68 o 
  12   5   3       16.17       19.73      8.00 o 
  13   5   3        1.50       -3.14      7.73 o 
 -15   6   3        3.93        6.08      7.24 o 
 -14   6   3        1.39        3.13      6.41 o 
 -13   6   3        0.07       -1.23      9.95 o 
 -12   6   3        1.80       -1.11      9.09 o 
 -11   6   3       11.68       11.20      4.65 o 
 -10   6   3        0.09       -3.21      3.69 o 
  -9   6   3      125.40      123.70      6.61 o 
  -8   6   3       90.83      106.65      5.85 o 
  -7   6   3       32.00       34.50      3.74 o 
  -6   6   3       20.64       35.87      3.22 o 
  -5   6   3      144.13      166.91      4.82 o 
  -4   6   3      118.15      157.30      4.51 o 
  -3   6   3        9.56        2.80      2.37 o 
  -2   6   3      132.83      164.47      4.41 o 
  -1   6   3       35.64       33.93      3.28 o 
   0   6   3       54.71       81.16      3.14 o 
   1   6   3      303.00      294.75      5.73 o 
   2   6   3      372.82      401.10      6.94 o 
   3   6   3      278.02      260.48      6.20 o 
   4   6   3       20.72       21.86      2.53 o 
   5   6   3      100.00       92.51      4.25 o 
   6   6   3        2.43        2.43      2.86 o 
   7   6   3       10.97        3.58      4.76 o 
   8   6   3        5.94       -1.72      4.92 o 
   9   6   3       42.69       33.93      6.59 o 
  10   6   3        0.00       -6.08      6.08 o 
  11   6   3        1.13        1.45      7.10 o 
  12   6   3       36.07       23.74      8.83 o 
  13   6   3        0.55       -7.49      7.49 o 
 -15   7   3        3.76       16.04      8.36 o 
 -14   7   3        0.07        1.71      6.83 o 
 -13   7   3        1.64       -0.27     15.38 o 
 -12   7   3        0.35       -3.32      5.32 o 
 -11   7   3       13.32        2.74      4.95 o 
 -10   7   3       26.53       32.17      5.43 o 
  -9   7   3       12.76        4.24      5.04 o 
  -8   7   3      396.42      405.99     10.81 o 
  -7   7   3       39.56       47.05      4.58 o 
  -6   7   3       20.48       24.03      3.48 o 
  -5   7   3        2.31        0.37      2.28 o 
  -4   7   3       98.80       97.54      3.90 o 
  -3   7   3       14.42        9.49      3.19 o 
  -2   7   3       71.34       69.62      3.70 o 
  -1   7   3      167.92      149.92      4.22 o 
   0   7   3       87.36       92.21      3.32 o 
   1   7   3       21.57       17.60      2.31 o 
   2   7   3        9.03       13.94      2.20 o 
   3   7   3       54.42       42.60      3.38 o 
   4   7   3       16.39        5.94      2.34 o 
   5   7   3       86.99      103.24      5.10 o 
   6   7   3       32.28       35.65      4.83 o 
   7   7   3        0.38       -4.16      6.35 o 
   8   7   3        3.40       -3.94      5.60 o 
   9   7   3        4.27        3.61      6.59 o 
  10   7   3        0.50       -7.76     10.03 o 
  11   7   3       12.18       13.65      8.00 o 
  12   7   3       26.11       20.93      9.92 o 
  13   7   3        0.17       -7.84      7.84 o 
 -14   8   3        0.01       -5.50      6.42 o 
 -13   8   3        0.27       -1.33      6.03 o 
 -12   8   3        0.07       -4.35      5.39 o 
 -11   8   3        4.52        5.69      5.58 o 
 -10   8   3        2.25       -0.11      4.73 o 
  -9   8   3       20.52       22.09      4.63 o 
  -8   8   3      143.48      144.54      8.06 o 
  -7   8   3        0.92       -0.42      3.42 o 
  -6   8   3        0.05       -3.09      3.09 o 
  -5   8   3        3.24       -1.49      2.79 o 
  -4   8   3       86.97       90.35      4.73 o 
  -3   8   3        5.79        4.49      2.24 o 
  -2   8   3       17.45       15.53      2.54 o 
  -1   8   3       25.32       24.62      2.63 o 
   0   8   3       50.96       59.38      3.48 o 
   1   8   3        9.27        8.45      3.14 o 
   2   8   3        4.92        6.55      2.13 o 
   3   8   3       13.46       16.32      2.69 o 
   4   8   3       22.43       23.49      3.55 o 
   5   8   3       13.39       14.85      3.60 o 
   6   8   3       12.81        8.73      6.19 o 
   7   8   3       62.47       71.05      7.52 o 
   8   8   3        0.50        6.34      6.19 o 
   9   8   3        0.04       -3.24     11.10 o 
  10   8   3        3.50        2.70     10.09 o 
  11   8   3       16.19        7.26     11.03 o 
  12   8   3        0.32        2.80      8.18 o 
 -14   9   3        4.64       26.33      8.58 o 
 -13   9   3        1.00       -1.36      6.21 o 
 -12   9   3        3.36       -3.99      5.79 o 
 -11   9   3        3.15        4.31      5.84 o 
 -10   9   3        0.29       -3.99      4.72 o 
  -9   9   3       62.13       59.63      7.25 o 
  -8   9   3        2.42        6.24      4.02 o 
  -7   9   3        2.23       -0.27      3.68 o 
  -6   9   3        0.59       -2.22      3.51 o 
  -5   9   3        4.65       14.10      3.52 o 
  -4   9   3      105.17      110.01      5.13 o 
  -3   9   3        1.41       -0.80      2.60 o 
  -2   9   3        1.46       -2.18      2.18 o 
  -1   9   3       33.71       42.03      3.12 o 
   0   9   3       85.14       83.83      3.84 o 
   1   9   3      102.53      118.60      6.66 o 
   2   9   3       14.29       11.67      2.75 o 
   3   9   3      200.32      192.41      6.68 o 
   4   9   3        7.73        2.70      3.39 o 
   5   9   3       33.21       27.22      4.88 o 
   6   9   3        1.41       -1.16      8.82 o 
   7   9   3       51.78       45.43      8.83 o 
   8   9   3        0.09       -5.97      5.97 o 
   9   9   3        1.96       -2.93      7.51 o 
  10   9   3        3.81        1.20     16.87 o 
  11   9   3       14.63       12.80     15.13 o 
  12   9   3        0.00      -11.05     19.49 o 
 -13  10   3        1.04       -6.75      6.77 o 
 -12  10   3        1.02        3.13      9.47 o 
 -11  10   3        0.28        1.22      5.89 o 
 -10  10   3        0.40       12.69      6.68 o 
  -9  10   3       79.19       66.89      7.67 o 
  -8  10   3       62.80       55.88      7.04 o 
  -7  10   3       14.96       10.85      4.31 o 
  -6  10   3       17.21        6.52      4.07 o 
  -5  10   3       25.74       18.94      4.24 o 
  -4  10   3      118.28      144.52      6.17 o 
  -3  10   3        0.18       -1.19      2.97 o 
  -2  10   3       12.22       13.03      3.34 o 
  -1  10   3        0.03       -1.22      2.92 o 
   0  10   3       25.25       24.63      3.68 o 
   1  10   3      638.50      624.28     11.47 o 
   2  10   3      600.01      600.66     11.38 o 
   3  10   3      238.44      230.22      8.67 o 
   4  10   3       15.73       12.92      5.08 o 
   5  10   3        0.94       -0.77      5.41 o 
   6  10   3        4.23        0.90      6.17 o 
   7  10   3       11.69        6.60      6.58 o 
   8  10   3        5.35       -4.70      6.30 o 
   9  10   3       20.53       -2.07     13.32 o 
  10  10   3        1.85       -0.21      9.74 o 
  11  10   3        4.30       -4.08      9.54 o 
 -13  11   3        0.48       -5.82      6.71 o 
 -12  11   3        0.01       -3.46      6.53 o 
 -11  11   3        0.00        8.39      7.16 o 
 -10  11   3        1.63        5.46      6.45 o 
  -9  11   3        0.38       10.03      5.90 o 
  -8  11   3       24.48       22.14      6.12 o 
  -7  11   3        0.04        2.43      5.81 o 
  -6  11   3        9.21        1.24      6.76 o 
  -5  11   3        5.21        7.97      4.06 o 
  -4  11   3        8.24        6.77      4.38 o 
  -3  11   3        4.47        0.64      3.26 o 
  -2  11   3        1.86       -2.80      3.94 o 
  -1  11   3       15.31       16.83      3.72 o 
   0  11   3       99.23      109.11      5.44 o 
   1  11   3       13.00       21.03      4.02 o 
   2  11   3       15.76       16.83      5.12 o 
   3  11   3        6.84        5.05      4.49 o 
   4  11   3       10.69       10.42      5.91 o 
   5  11   3        6.78        7.40      7.89 o 
   6  11   3        0.52       -1.83      5.71 o 
   7  11   3        1.85       -4.36      9.62 o 
   8  11   3        0.41       -8.55     10.98 o 
   9  11   3        0.69      -12.13     12.73 o 
  10  11   3        1.34        2.51      7.61 o 
  11  11   3        1.17       -7.86      7.86 o 
 -12  12   3        0.19        3.82      7.67 o 
 -11  12   3        0.07       -4.01      6.22 o 
 -10  12   3        0.33       -1.30      6.70 o 
  -9  12   3        0.86       -1.83      6.25 o 
  -8  12   3        3.23       11.59      8.78 o 
  -7  12   3       34.29       24.77      6.39 o 
  -6  12   3       22.97        7.89      7.52 o 
  -5  12   3        5.19        6.03      4.94 o 
  -4  12   3        2.68        3.60      4.44 o 
  -3  12   3        5.78       10.78      3.98 o 
  -2  12   3        8.29        3.21      3.98 o 
  -1  12   3        6.71        1.91      4.04 o 
   0  12   3      115.94      124.80      9.77 o 
   1  12   3        5.94        1.35      4.18 o 
   2  12   3        9.04        2.35      5.20 o 
   3  12   3       15.59       25.11      9.02 o 
   4  12   3       23.51       20.54     11.93 o 
   5  12   3        0.54       -5.21      5.38 o 
   6  12   3        0.70       -9.20     10.84 o 
   7  12   3        8.28       -1.75     10.39 o 
   8  12   3        2.91       -0.75      7.22 o 
   9  12   3        0.18       -6.92      6.92 o 
  10  12   3        8.37        9.79     30.27 o 
 -11  13   3        0.00       -1.45      7.28 o 
 -10  13   3        0.52       -5.13      6.28 o 
  -9  13   3        0.29        4.88      6.68 o 
  -8  13   3       25.32       33.68     11.20 o 
  -7  13   3       17.30        8.76      6.75 o 
  -6  13   3        0.49        5.12      6.59 o 
  -5  13   3        1.34       -4.14     10.04 o 
  -4  13   3       10.47       18.15      7.73 o 
  -3  13   3        1.98       -4.34      4.34 o 
  -2  13   3        2.76        3.69      4.56 o 
  -1  13   3       26.40       33.75      5.43 o 
   0  13   3       37.16       52.18      7.14 o 
   1  13   3       30.43       34.83      9.85 o 
   2  13   3        4.16        3.20      5.77 o 
   3  13   3       80.90       74.74     11.73 o 
   4  13   3        5.33        2.65      6.52 o 
   5  13   3        0.28       -0.01      8.17 o 
   6  13   3        4.21       -2.61      6.84 o 
   7  13   3        8.53        6.19      9.64 o 
   8  13   3        0.10       -4.40     21.49 o 
   9  13   3        0.30       -7.05     13.70 o 
 -11  14   3        0.04        3.89      7.48 o 
 -10  14   3        0.40        5.40      9.03 o 
  -9  14   3       11.91        6.97      7.52 o 
  -8  14   3       26.07       38.82      9.49 o 
  -7  14   3        9.55       27.25      8.35 o 
  -6  14   3        9.02       -1.51      5.94 o 
  -5  14   3        0.00       -5.74      5.74 o 
  -4  14   3       20.68       18.57      6.62 o 
  -3  14   3        0.41       12.04      5.87 o 
  -2  14   3        1.72        1.39      5.89 o 
  -1  14   3        0.14        0.98      5.75 o 
   0  14   3       20.96       36.31      7.50 o 
   1  14   3      140.59      144.77     11.05 o 
   2  14   3       97.89       88.16      9.55 o 
   3  14   3       47.79       42.29     12.55 o 
   4  14   3        0.23       -8.69      8.69 o 
   5  14   3        0.36       -6.48      6.48 o 
   6  14   3        2.10        3.14     11.96 o 
   7  14   3        0.72       -7.61      7.95 o 
   8  14   3        0.95        2.46     18.96 o 
  -9  15   3        5.26       -1.30      7.76 o 
  -8  15   3        5.29       -1.29     10.98 o 
  -7  15   3        5.93       13.35      7.82 o 
  -6  15   3       18.70       19.39      7.55 o 
  -5  15   3       12.21       17.53      7.47 o 
  -4  15   3        0.06       -1.51      8.87 o 
  -3  15   3        4.05        8.07      8.73 o 
  -2  15   3        1.03       10.77     10.93 o 
  -1  15   3        0.23        5.21      6.32 o 
   0  15   3       18.88       24.92      7.12 o 
   1  15   3        8.29       18.64      7.35 o 
   2  15   3        8.63       10.38      8.78 o 
   3  15   3        3.03        7.14      7.36 o 
   4  15   3        9.76       15.74      9.15 o 
   5  15   3        0.46        4.39     11.16 o 
   6  15   3        3.45       -6.83      6.83 o 
   7  15   3        1.49      -12.76     12.76 o 
  -8  16   3        1.73       12.18      8.63 o 
  -7  16   3       25.72       13.73      8.20 o 
  -6  16   3       19.58       24.70      8.81 o 
  -5  16   3        4.01       -5.22      8.98 o 
  -4  16   3        0.61        2.28      6.98 o 
  -3  16   3        0.67       -1.81     10.02 o 
  -2  16   3        0.11        3.03     11.50 o 
  -1  16   3        1.23        4.76     11.39 o 
   0  16   3       30.71       37.42     12.26 o 
   1  16   3        0.24        2.38      6.65 o 
   2  16   3        1.45        5.27      6.94 o 
   3  16   3       12.50       12.70      8.20 o 
   4  16   3        4.85       -1.81      6.80 o 
   5  16   3        0.00      -10.96     15.31 o 
   6  16   3        0.29       -6.89      9.29 o 
  -7  17   3        5.95       -3.96      8.04 o 
  -6  17   3        0.69        9.50      8.07 o 
  -5  17   3        4.11        9.42      8.19 o 
  -4  17   3        0.61       -2.61      7.37 o 
  -3  17   3        0.13       -6.40      6.40 o 
  -2  17   3        0.10       -0.41      7.19 o 
  -1  17   3        6.19        6.09      7.78 o 
   0  17   3        0.35        1.99     15.78 o 
   1  17   3        0.03       -0.42      6.62 o 
   2  17   3        0.03        3.23      7.47 o 
   3  17   3        2.25       -1.04      7.72 o 
   4  17   3        3.45       -4.16      7.53 o 
  -4  18   3        0.31       -0.17     17.15 o 
  -3  18   3        0.86        5.02     14.35 o 
  -2  18   3        4.08        4.92      8.43 o 
  -1  18   3        2.63        0.55      7.87 o 
   0  18   3        3.57       -5.42     11.03 o 
   1  18   3        1.77        1.15     18.55 o 
   2  18   3        0.19        9.60      7.77 o 
 -15   0   4        6.44       11.90     10.67 o 
 -14   0   4        7.42        8.47      8.65 o 
 -13   0   4        1.33       10.13      8.01 o 
 -12   0   4        0.02       -6.31      6.31 o 
 -11   0   4       23.43        8.95     11.21 o 
 -10   0   4        0.60        7.30     10.17 o 
  -9   0   4      159.55      163.18     11.54 o 
  -8   0   4        1.20        0.60      4.45 o 
  -7   0   4     1719.47     1778.85     33.56 o 
  -6   0   4        4.30        3.94      2.88 o 
  -5   0   4       27.05       27.89      2.92 o 
  -4   0   4       31.97       38.52      7.57 o 
  -3   0   4      148.84      145.83      8.40 o 
  -2   0   4       19.75       18.78      2.84 o 
  -1   0   4      127.42      125.20     18.07 o 
   0   0   4      369.02      380.25     29.50 o 
   1   0   4        0.06        1.62     13.49 o 
   2   0   4       12.25       16.37      2.37 o 
   3   0   4       15.69        8.03      2.73 o 
   4   0   4        0.06        1.51      2.89 o 
   5   0   4       42.40       37.51      5.49 o 
   6   0   4        2.31        9.65      5.73 o 
   7   0   4        1.83        2.28      6.27 o 
   8   0   4       13.65       17.25      7.18 o 
   9   0   4        0.01       -6.70      7.33 o 
  10   0   4        9.82       24.31      9.37 o 
  11   0   4        7.74       11.41      9.02 o 
  12   0   4        0.00        3.84     17.42 o 
 -15   1   4        1.77       -0.19      6.75 o 
 -14   1   4        0.00       -4.21      5.10 o 
 -13   1   4        0.13       -3.94      4.97 o 
 -12   1   4        0.03        0.51      5.12 o 
 -11   1   4        0.88       -0.08     10.28 o 
 -10   1   4        2.12        3.83      8.70 o 
  -9   1   4        0.70        1.62      3.94 o 
  -8   1   4      429.28      466.67      9.81 o 
  -7   1   4        6.84        0.58      1.97 o 
  -6   1   4       58.62       51.37      2.90 o 
  -5   1   4       25.50       26.95      2.13 o 
  -4   1   4       18.20       21.00      1.86 o 
  -3   1   4       49.49       55.44      2.95 o 
  -2   1   4       33.01       37.56      2.55 o 
  -1   1   4      510.34      527.44     19.35 o 
   0   1   4       26.21       20.29      9.58 o 
   1   1   4       35.48       38.81      3.93 o 
   2   1   4        0.12       -0.09      1.46 o 
   3   1   4       31.27       26.07      2.25 o 
   4   1   4        3.50        8.43      2.22 o 
   5   1   4        7.80        4.70      2.59 o 
   6   1   4        1.76        2.45      4.00 o 
   7   1   4        0.24       -0.29      4.40 o 
   8   1   4       31.15       48.98      5.97 o 
   9   1   4        0.35       -2.81      8.27 o 
  10   1   4        4.48        3.18      5.80 o 
  11   1   4        8.08       17.80      6.80 o 
  12   1   4        0.06       -0.63     10.11 o 
 -15   2   4        0.06        2.98     12.58 o 
 -14   2   4        0.05        3.74     10.51 o 
 -13   2   4        0.06       -4.53      5.55 o 
 -12   2   4        2.86        6.56      5.49 o 
 -11   2   4       14.52       10.91      6.79 o 
 -10   2   4        0.27        1.38      4.14 o 
  -9   2   4       14.67        9.10      4.63 o 
  -8   2   4       55.49       56.68      4.38 o 
  -7   2   4        0.03       -1.64      1.99 o 
  -6   2   4        0.05       -0.84      1.99 o 
  -5   2   4        0.13        0.96      1.77 o 
  -4   2   4        0.01       -1.54      1.65 o 
  -3   2   4       17.16       15.41      1.98 o 
  -2   2   4        0.04       -1.76      1.76 o 
  -1   2   4       53.89       43.99      2.77 o 
   0   2   4        0.64       -1.59      2.60 o 
   1   2   4       66.91       71.27      2.96 o 
   2   2   4      194.57      192.28      4.04 o 
   3   2   4       51.06       54.61      3.11 o 
   4   2   4        4.17        8.78      2.39 o 
   5   2   4       12.88        7.93      2.88 o 
   6   2   4       47.81       43.14      5.16 o 
   7   2   4        0.65        4.19      4.50 o 
   8   2   4       10.88        4.38      5.17 o 
   9   2   4        0.40        1.78      5.10 o 
  10   2   4        0.83       -3.90      5.63 o 
  11   2   4        0.55       13.68      6.65 o 
  12   2   4        0.00        5.20      8.07 o 
 -15   3   4        2.09       10.26      7.57 o 
 -14   3   4        6.84        8.96      9.90 o 
 -13   3   4        0.38       -4.31      5.34 o 
 -12   3   4        5.02        6.93      5.84 o 
 -11   3   4        0.49       11.16      6.62 o 
 -10   3   4        6.42        6.64      6.01 o 
  -9   3   4        1.15        1.39      4.19 o 
  -8   3   4      481.75      521.34     11.29 o 
  -7   3   4       20.38        8.60      3.29 o 
  -6   3   4       60.43       68.64      3.29 o 
  -5   3   4        7.57        5.90      1.93 o 
  -4   3   4       70.26       71.15      3.35 o 
  -3   3   4       10.00       10.29      1.72 o 
  -2   3   4       21.57       23.10      2.16 o 
  -1   3   4      283.76      299.10      5.50 o 
   0   3   4        0.92        2.96      2.36 o 
   1   3   4        1.95        2.20      1.99 o 
   2   3   4      114.24      124.80      4.33 o 
   3   3   4       45.35       46.36      2.88 o 
   4   3   4       35.73       33.45      2.57 o 
   5   3   4        0.53        3.52      3.96 o 
   6   3   4        0.56       -1.18      4.17 o 
   7   3   4        1.70       -0.18      4.76 o 
   8   3   4       10.85        8.47      5.15 o 
   9   3   4        3.33        2.10      5.06 o 
  10   3   4       14.95       15.46      6.57 o 
  11   3   4        1.91        6.42      7.07 o 
  12   3   4        1.22       -7.37     11.08 o 
 -15   4   4        3.21        8.96     10.06 o 
 -14   4   4        7.19       16.02      7.48 o 
 -13   4   4        0.16       -1.80      5.14 o 
 -12   4   4        0.56        0.49      5.35 o 
 -11   4   4        6.67        7.21      4.95 o 
 -10   4   4        4.27        7.66      4.85 o 
  -9   4   4       59.40       56.52      6.74 o 
  -8   4   4        1.61        0.41      3.76 o 
  -7   4   4      686.69      716.60     15.13 o 
  -6   4   4        0.20       -1.42      1.83 o 
  -5   4   4        0.25       -0.20      1.89 o 
  -4   4   4        0.51       -1.05      1.72 o 
  -3   4   4       23.86       20.81      2.15 o 
  -2   4   4        0.74       -1.05      1.56 o 
  -1   4   4       21.89       20.83      2.23 o 
   0   4   4      274.45      273.21      5.26 o 
   1   4   4       25.74       20.06      2.26 o 
   2   4   4       79.96       84.94      3.32 o 
   3   4   4       16.56       19.62      2.95 o 
   4   4   4        9.92        7.78      2.25 o 
   5   4   4       28.93       35.82      4.85 o 
   6   4   4        4.21       -0.19      4.13 o 
   7   4   4        0.84       -2.91      4.66 o 
   8   4   4        5.44        4.59      5.04 o 
   9   4   4        1.91        5.61      5.71 o 
  10   4   4        5.37       14.58      6.48 o 
  11   4   4        0.43       -7.47      7.47 o 
  12   4   4        0.69        5.19     14.75 o 
 -15   5   4        1.72        5.58      7.00 o 
 -14   5   4        5.79        5.71      6.35 o 
 -13   5   4        0.31        8.24      6.00 o 
 -12   5   4        5.00        4.79      5.95 o 
 -11   5   4        5.59       -2.53      4.46 o 
 -10   5   4       22.51       15.18      5.61 o 
  -9   5   4        0.14       -1.77      4.42 o 
  -8   5   4       39.76       40.89      6.12 o 
  -7   5   4       61.98       48.18      5.88 o 
  -6   5   4        5.15        0.87      2.51 o 
  -5   5   4       13.07       15.33      2.33 o 
  -4   5   4        0.25        0.54      2.34 o 
  -3   5   4       10.97        9.86      2.06 o 
  -2   5   4        2.02        0.46      2.00 o 
  -1   5   4       65.15       66.47      4.23 o 
   0   5   4       18.56       17.50      2.06 o 
   1   5   4      264.15      299.61      5.44 o 
   2   5   4        6.67        6.78      2.02 o 
   3   5   4       20.52       18.53      2.52 o 
   4   5   4       10.74        3.36      3.79 o 
   5   5   4       23.98       22.49      4.74 o 
   6   5   4       23.81       21.73      5.13 o 
   7   5   4        5.92        1.15      4.76 o 
   8   5   4       34.15       40.49      6.12 o 
   9   5   4        0.51        2.19      9.39 o 
  10   5   4        0.13        3.11      8.15 o 
  11   5   4        0.20        1.02     11.83 o 
  12   5   4        3.05        0.01      8.05 o 
 -14   6   4        0.30       -6.31      6.43 o 
 -13   6   4        0.36        3.54      6.15 o 
 -12   6   4        5.85        3.43      5.72 o 
 -11   6   4       28.68       35.32     10.94 o 
 -10   6   4        2.76        0.10      4.57 o 
  -9   6   4       41.41       41.02      6.51 o 
  -8   6   4       87.86       78.64      7.36 o 
  -7   6   4        1.80        1.49      3.83 o 
  -6   6   4        0.24       -2.45      2.45 o 
  -5   6   4        0.00       -2.05      2.05 o 
  -4   6   4       12.66       10.98      2.30 o 
  -3   6   4       30.97       31.49      2.48 o 
  -2   6   4        3.66        0.12      1.97 o 
  -1   6   4       75.17       81.76      3.28 o 
   0   6   4        0.25        0.76      2.01 o 
   1   6   4      223.47      231.00      5.68 o 
   2   6   4      381.01      379.42      6.92 o 
   3   6   4       97.42       98.03      5.17 o 
   4   6   4       17.76       16.51      7.57 o 
   5   6   4       14.62        6.44      4.56 o 
   6   6   4      119.07      117.05      7.35 o 
   7   6   4        2.36        3.65      5.19 o 
   8   6   4       27.96       27.69      5.95 o 
   9   6   4        0.59        1.35      6.10 o 
  10   6   4        0.63       -6.52      6.82 o 
  11   6   4        0.00        8.77      7.93 o 
 -14   7   4        2.62        2.22      6.95 o 
 -13   7   4        1.15       12.62      7.41 o 
 -12   7   4        0.11        7.32      9.52 o 
 -11   7   4        0.45       -5.04      6.69 o 
 -10   7   4        1.62       10.92      6.59 o 
  -9   7   4        4.03        6.48      5.06 o 
  -8   7   4       72.66       76.13      7.38 o 
  -7   7   4        8.19       -0.87      4.10 o 
  -6   7   4        4.67        2.44      3.83 o 
  -5   7   4       34.01       34.48      4.34 o 
  -4   7   4       19.01       13.54      2.63 o 
  -3   7   4        1.11        0.91      2.02 o 
  -2   7   4        0.65       -0.85      1.97 o 
  -1   7   4        0.09       -1.83      1.83 o 
   0   7   4        0.13       -1.31      1.87 o 
   1   7   4        2.47        6.55      2.33 o 
   2   7   4      233.64      240.19      8.15 o 
   3   7   4       68.11       62.83      9.52 o 
   4   7   4        0.81       -2.15      4.29 o 
   5   7   4       14.00        8.86      9.32 o 
   6   7   4        0.20       -4.19      5.11 o 
   7   7   4        2.82       -4.54      5.76 o 
   8   7   4        3.63        8.23      6.33 o 
   9   7   4        2.19       -6.39      6.39 o 
  10   7   4        4.05        0.97      7.56 o 
  11   7   4        1.36       -1.05      7.70 o 
 -14   8   4        5.38        0.72      6.69 o 
 -13   8   4        0.53        5.38      8.01 o 
 -12   8   4        1.45        5.69      6.63 o 
 -11   8   4        1.39       -2.13      5.57 o 
 -10   8   4       15.54       13.68      6.16 o 
  -9   8   4        4.35       -1.89      4.92 o 
  -8   8   4        0.86       -0.25      4.94 o 
  -7   8   4       28.32       16.91      5.46 o 
  -6   8   4       10.58       10.76      5.01 o 
  -5   8   4       18.18       16.22      4.70 o 
  -4   8   4       47.19       51.14      4.68 o 
  -3   8   4       38.27       33.43      4.21 o 
  -2   8   4        6.50        2.00      3.24 o 
  -1   8   4        4.37        4.30      2.98 o 
   0   8   4       41.49       43.76      4.07 o 
   1   8   4       87.91       86.18      6.80 o 
   2   8   4      112.18      121.42      6.48 o 
   3   8   4       26.63       29.44     10.10 o 
   4   8   4       22.08       20.63      5.18 o 
   5   8   4        3.90       -2.05      4.84 o 
   6   8   4        3.04        1.16      5.23 o 
   7   8   4        9.02        0.57      5.65 o 
   8   8   4        0.04       -1.36      6.79 o 
   9   8   4        5.31       20.45      7.64 o 
  10   8   4        0.19       -0.58      7.12 o 
  11   8   4        3.45        4.17     11.89 o 
 -13   9   4        0.07       -0.73      6.48 o 
 -12   9   4        2.73        0.85     12.39 o 
 -11   9   4        3.69       -0.57      5.70 o 
 -10   9   4        4.39        8.24      8.58 o 
  -9   9   4        0.52       -4.68      4.68 o 
  -8   9   4        0.01       -3.63      4.60 o 
  -7   9   4       15.61       12.79      5.53 o 
  -6   9   4        8.62       -1.54     10.37 o 
  -5   9   4       24.77       25.40      5.00 o 
  -4   9   4        7.93        8.63      4.69 o 
  -3   9   4       47.96       45.62      5.06 o 
  -2   9   4        2.32        3.80      4.80 o 
  -1   9   4        1.62        3.21      3.99 o 
   0   9   4        9.72       10.27      4.43 o 
   1   9   4      259.63      296.08     10.98 o 
   2   9   4        1.12        4.63      7.43 o 
   3   9   4       34.37       29.83      5.82 o 
   4   9   4        3.33        1.11      5.17 o 
   5   9   4        4.99        6.28      6.17 o 
   6   9   4       26.68       25.00      6.37 o 
   7   9   4        4.19        5.18      6.69 o 
   8   9   4        5.49       -1.63      6.85 o 
   9   9   4        1.21        1.71      6.90 o 
  10   9   4        2.08        6.07     19.41 o 
 -13  10   4        0.26        8.02      8.91 o 
 -12  10   4        0.00        0.21      6.51 o 
 -11  10   4        1.35        1.34      6.04 o 
 -10  10   4        1.72       -5.39      5.39 o 
  -9  10   4        8.48       11.79      6.36 o 
  -8  10   4        3.48        2.88      5.36 o 
  -7  10   4        1.26       -2.65      4.92 o 
  -6  10   4        0.29        0.30      6.93 o 
  -5  10   4        1.60       -1.24      5.58 o 
  -4  10   4       15.99       15.24      4.80 o 
  -3  10   4        0.50       -3.46      5.74 o 
  -2  10   4       11.92       16.14      4.55 o 
  -1  10   4        0.51       -1.02      4.08 o 
   0  10   4        2.11        2.77      4.85 o 
   1  10   4       86.44       89.52      6.39 o 
   2  10   4       23.28       16.94      6.14 o 
   3  10   4        0.01        8.40      5.35 o 
   4  10   4        2.28        2.19      6.72 o 
   5  10   4        2.35        1.68      5.68 o 
   6  10   4       21.02       25.88      7.42 o 
   7  10   4        1.33        1.39      7.93 o 
   8  10   4        3.35        4.19      6.73 o 
   9  10   4        0.28       10.92      8.17 o 
  10  10   4        0.26        4.76      8.38 o 
 -12  11   4        4.51        0.13      6.83 o 
 -11  11   4        1.25        8.74     11.50 o 
 -10  11   4        0.86        7.18      6.21 o 
  -9  11   4        3.41        0.74      5.94 o 
  -8  11   4        0.09        1.80      5.64 o 
  -7  11   4        2.19        0.79      5.36 o 
  -6  11   4        3.53       -0.90      4.66 o 
  -5  11   4       27.98       19.08      5.57 o 
  -4  11   4        7.70        0.21      4.63 o 
  -3  11   4        0.03       -2.89      4.35 o 
  -2  11   4        0.04       -3.39      4.22 o 
  -1  11   4        4.08        3.08      4.49 o 
   0  11   4        0.41        2.62      4.25 o 
   1  11   4       18.76       25.01      5.44 o 
   2  11   4       92.35      100.07      8.11 o 
   3  11   4       11.16        6.37      7.14 o 
   4  11   4       14.09        9.37      5.92 o 
   5  11   4       10.55        6.21      6.40 o 
   6  11   4        4.66        2.45      6.62 o 
   7  11   4        3.06       -5.10      6.58 o 
   8  11   4        0.19       -0.48      8.94 o 
   9  11   4        0.67       15.37      8.32 o 
 -11  12   4        3.81        8.46      7.44 o 
 -10  12   4        9.91       16.71      7.39 o 
  -9  12   4        0.18        1.82      6.42 o 
  -8  12   4        3.45       10.84      6.71 o 
  -7  12   4        0.01        8.17      6.48 o 
  -6  12   4        2.81       -5.99      5.99 o 
  -5  12   4       23.45       13.51      5.44 o 
  -4  12   4       26.79       36.54      6.45 o 
  -3  12   4       39.85       36.66      6.36 o 
  -2  12   4        0.38        4.07      4.59 o 
  -1  12   4        0.04        0.13      4.61 o 
   0  12   4        2.00       -0.13      4.83 o 
   1  12   4       24.25       22.06      5.68 o 
   2  12   4       18.97       13.32      8.05 o 
   3  12   4        7.86       11.06      8.76 o 
   4  12   4       13.64       16.64      6.94 o 
   5  12   4        0.64        9.96      6.98 o 
   6  12   4        0.61       -6.48      7.04 o 
   7  12   4        1.93       -6.31      7.06 o 
   8  12   4        0.03        5.39      7.98 o 
 -10  13   4        0.43       -2.46      6.51 o 
  -9  13   4        0.08       -0.88      6.74 o 
  -8  13   4        1.26       -5.84      5.84 o 
  -7  13   4        2.90       12.20      7.11 o 
  -6  13   4       18.97       17.52      7.22 o 
  -5  13   4        5.68        3.43      5.94 o 
  -4  13   4        3.44       -1.41      5.05 o 
  -3  13   4       18.52       16.97      5.76 o 
  -2  13   4        0.02        6.47      5.15 o 
  -1  13   4        0.61        0.95      5.87 o 
   0  13   4        0.93        4.07      5.57 o 
   1  13   4       49.12       53.72      8.19 o 
   2  13   4        5.93        6.34      5.84 o 
   3  13   4       38.32       26.64      7.40 o 
   4  13   4       44.52       54.79     18.46 o 
   5  13   4        0.02       -6.07      6.07 o 
   6  13   4        6.12       14.13      7.84 o 
   7  13   4        1.16       11.16      8.43 o 
   8  13   4        0.04       -6.78      7.29 o 
  -9  14   4        0.03        0.17      7.59 o 
  -8  14   4        3.11        2.18      7.13 o 
  -7  14   4        1.13        1.04      6.58 o 
  -6  14   4        1.70        2.56      6.66 o 
  -5  14   4        4.94       -6.06      6.06 o 
  -4  14   4        1.74        2.39      5.92 o 
  -3  14   4        4.49        1.67      7.29 o 
  -2  14   4        0.41       -3.72      5.99 o 
  -1  14   4        6.04        1.74      6.39 o 
   0  14   4        2.15       -5.34      6.28 o 
   1  14   4        0.23        8.00      6.77 o 
   2  14   4       14.52       23.47      7.27 o 
   3  14   4       29.28       38.92      8.23 o 
   4  14   4        1.50       10.53      8.76 o 
   5  14   4       13.60        1.90     20.70 o 
   6  14   4        0.12        4.03      7.47 o 
   7  14   4        1.09       -0.17      7.73 o 
  -8  15   4        0.01        5.61      7.72 o 
  -7  15   4        2.68       16.56      7.79 o 
  -6  15   4        5.01       17.47      7.78 o 
  -5  15   4        0.02        9.72      6.99 o 
  -4  15   4        2.74        4.74     16.05 o 
  -3  15   4        1.18        2.85      6.28 o 
  -2  15   4        0.92        0.22      6.95 o 
  -1  15   4        2.36       12.84      5.80 o 
   0  15   4        0.05       13.92     20.62 o 
   1  15   4        2.53       15.44      7.02 o 
   2  15   4        4.99        5.94      9.86 o 
   3  15   4        0.14        5.39      7.69 o 
   4  15   4        7.48        9.15      7.71 o 
   5  15   4        0.56        1.85     15.60 o 
  -6  16   4        2.30       10.31      7.95 o 
  -5  16   4        5.95       12.87      7.79 o 
  -4  16   4        0.77       -3.36      9.00 o 
  -3  16   4        4.52       11.15      7.34 o 
  -2  16   4        0.00        0.51      7.50 o 
  -1  16   4        4.54       11.99      7.29 o 
   0  16   4        2.84        9.49      8.65 o 
   1  16   4        0.26       -2.94      6.64 o 
   2  16   4        0.23        1.44      7.34 o 
   3  16   4        0.12       -7.06      7.06 o 
   4  16   4        4.13        3.60      9.28 o 
  -4  17   4        0.12       -0.72      7.28 o 
  -3  17   4        0.86       -6.18      6.18 o 
  -2  17   4        2.19       -0.56      7.59 o 
  -1  17   4        0.77       13.40      7.58 o 
   0  17   4        0.00        5.59     21.26 o 
   1  17   4        2.62        9.77     16.00 o 
 -14   1   5        0.05        2.20      6.02 o 
 -13   1   5       18.72       31.28      7.61 o 
 -12   1   5        0.19       -3.79      8.15 o 
 -11   1   5        3.14       11.90      5.21 o 
 -10   1   5        1.44        2.63      4.35 o 
  -9   1   5        1.38       -3.50      3.74 o 
  -8   1   5       40.38       45.08      5.26 o 
  -7   1   5      321.19      342.06     10.11 o 
  -6   1   5      158.10      156.20      6.64 o 
  -5   1   5        0.04       -2.19      2.19 o 
  -4   1   5        0.66        0.81      1.94 o 
  -3   1   5        6.47        5.74      1.75 o 
  -2   1   5        7.86        4.65      3.95 o 
  -1   1   5       19.41       34.91     13.55 o 
   0   1   5       46.97       44.18     13.91 o 
   1   1   5       19.69       12.73     12.33 o 
   2   1   5        2.37        4.21      2.15 o 
   3   1   5      156.80      184.01      4.78 o 
   4   1   5       34.81       39.45      4.43 o 
   5   1   5        0.22        0.44      3.95 o 
   6   1   5        4.81        3.31      4.42 o 
   7   1   5        3.43        0.15      4.69 o 
   8   1   5        0.68       -1.44      5.14 o 
   9   1   5        1.12       -5.73      5.73 o 
  10   1   5        6.24        1.70      7.74 o 
  11   1   5        3.10       -2.19      7.04 o 
 -14   2   5        4.20       20.03      7.60 o 
 -13   2   5       14.28       27.39      7.44 o 
 -12   2   5        1.26        3.19      5.11 o 
 -11   2   5        3.26        0.40      4.84 o 
 -10   2   5       13.58       -0.72      4.36 o 
  -9   2   5        3.72       -3.80      3.80 o 
  -8   2   5       11.57       12.97      4.34 o 
  -7   2   5      205.48      199.78      8.76 o 
  -6   2   5      239.20      232.98      8.96 o 
  -5   2   5       12.35       13.05      2.66 o 
  -4   2   5        2.42        3.86      2.59 o 
  -3   2   5        0.00       -0.60      1.77 o 
  -2   2   5       11.34        7.64      2.13 o 
  -1   2   5        1.90        0.80      2.64 o 
   0   2   5       12.60       13.48      2.37 o 
   1   2   5       50.83       48.62      4.81 o 
   2   2   5      478.55      528.27      8.13 o 
   3   2   5       25.70       19.35      2.95 o 
   4   2   5       28.34       33.33      4.31 o 
   5   2   5       18.38       17.35      4.43 o 
   6   2   5        1.27       -0.59      4.26 o 
   7   2   5        6.75       -0.90      5.33 o 
   8   2   5        0.04        4.24      5.57 o 
   9   2   5       32.55       50.42      7.44 o 
  10   2   5        0.25       -7.41      7.41 o 
  11   2   5        0.04        9.68      7.99 o 
 -14   3   5        0.06       -5.25      5.63 o 
 -13   3   5        3.97       11.86      6.41 o 
 -12   3   5        0.12        0.17      5.94 o 
 -11   3   5        0.38        3.97      4.92 o 
 -10   3   5        0.04       -3.97      3.97 o 
  -9   3   5        3.26       -0.99      4.06 o 
  -8   3   5       52.85       46.97      5.82 o 
  -7   3   5       71.51       69.49      6.41 o 
  -6   3   5      168.79      174.18      7.81 o 
  -5   3   5        0.15       -2.27      3.03 o 
  -4   3   5       11.30        9.07      2.41 o 
  -3   3   5        0.00       -2.03      2.03 o 
  -2   3   5       13.41       11.98      1.93 o 
  -1   3   5        6.15        6.09      1.98 o 
   0   3   5        6.17        4.17      2.79 o 
   1   3   5       45.46       44.73      2.60 o 
   2   3   5      112.68      110.61      5.53 o 
   3   3   5      150.70      176.08      7.43 o 
   4   3   5       25.27       32.94      4.38 o 
   5   3   5        4.98       11.94      4.26 o 
   6   3   5        0.71       -4.08      4.08 o 
   7   3   5        0.41       -2.29      5.67 o 
   8   3   5        3.20        4.15      5.33 o 
   9   3   5        3.08        5.40      6.39 o 
  10   3   5        1.55       -2.53      6.51 o 
 -14   4   5        2.04       11.58      6.84 o 
 -13   4   5        0.51        3.07      6.23 o 
 -12   4   5        1.87        9.71      6.06 o 
 -11   4   5        0.45       -0.54      4.94 o 
 -10   4   5        8.46       11.15      5.07 o 
  -9   4   5        0.07        1.07      4.35 o 
  -8   4   5        3.69        0.26      4.04 o 
  -7   4   5       18.51       21.69      6.85 o 
  -6   4   5       27.95       33.39      4.77 o 
  -5   4   5        0.98        0.93      3.50 o 
  -4   4   5       88.43       86.89      5.74 o 
  -3   4   5       10.16       13.40      2.34 o 
  -2   4   5       36.68       34.32      3.33 o 
  -1   4   5        0.58        1.12      1.95 o 
   0   4   5       64.34       57.84      2.77 o 
   1   4   5        0.79        2.18      2.60 o 
   2   4   5        3.41        5.33      4.36 o 
   3   4   5      109.02      117.60      6.28 o 
   4   4   5        7.22        5.23      4.85 o 
   5   4   5        0.01       -3.94      3.94 o 
   6   4   5        0.81        5.01      5.81 o 
   7   4   5        1.51       -4.62      5.50 o 
   8   4   5        1.31       -6.11      6.11 o 
   9   4   5        1.88       -2.88      6.24 o 
  10   4   5        1.31        3.69      7.07 o 
 -14   5   5        0.58        1.25      6.30 o 
 -13   5   5        7.42        7.20      6.30 o 
 -12   5   5        0.15       -5.86     11.56 o 
 -11   5   5        1.76       -4.51      4.51 o 
 -10   5   5        0.39        5.01      5.14 o 
  -9   5   5        7.60        6.53      9.12 o 
  -8   5   5        0.07       -3.97      3.97 o 
  -7   5   5      107.18      112.57      7.45 o 
  -6   5   5       21.76       13.80      7.75 o 
  -5   5   5        2.01        1.50      3.53 o 
  -4   5   5        1.86       -3.06      3.06 o 
  -3   5   5        5.47        4.66      2.80 o 
  -2   5   5       15.46       15.69      2.95 o 
  -1   5   5       42.02       43.98      3.53 o 
   0   5   5       34.09       26.51      2.97 o 
   1   5   5        0.00       -0.24      3.57 o 
   2   5   5       87.15       86.29      4.91 o 
   3   5   5       43.38       45.54      4.77 o 
   4   5   5        9.64        5.72      4.16 o 
   5   5   5        1.19       -1.54      5.60 o 
   6   5   5        1.92        0.14      5.61 o 
   7   5   5        0.08       -4.87      5.43 o 
   8   5   5        0.10       -5.12      5.12 o 
   9   5   5        0.30        5.84      8.27 o 
  10   5   5        3.62       11.84      7.58 o 
 -13   6   5        2.42        3.17     11.63 o 
 -12   6   5        0.02       -2.67      5.63 o 
 -11   6   5        0.17       -5.54      5.54 o 
 -10   6   5        0.00       -4.65      4.65 o 
  -9   6   5        5.89       16.47      9.08 o 
  -8   6   5        0.39       -5.37      5.37 o 
  -7   6   5       31.85       38.29      5.69 o 
  -6   6   5       34.50       40.91      5.37 o 
  -5   6   5       20.38       18.97      4.48 o 
  -4   6   5        2.31       -4.05      4.05 o 
  -3   6   5        0.01       -2.57      3.91 o 
  -2   6   5        0.29       -0.98      3.24 o 
  -1   6   5        0.15       -0.52      3.12 o 
   0   6   5       30.20       33.09      3.95 o 
   1   6   5       28.97       31.40      4.78 o 
   2   6   5      159.42      175.77      8.69 o 
   3   6   5        1.82        9.23      4.39 o 
   4   6   5        4.66        3.10      4.40 o 
   5   6   5        1.36       -3.27      4.49 o 
   6   6   5       12.89        5.64      6.22 o 
   7   6   5        0.69       -4.83      7.74 o 
   8   6   5        0.03       -2.39      6.31 o 
   9   6   5        4.56       11.83      7.20 o 
  10   6   5        0.67        0.55     13.02 o 
 -13   7   5        0.07       -0.65      6.18 o 
 -12   7   5        0.30       -2.37      6.06 o 
 -11   7   5        7.03        6.76      6.23 o 
 -10   7   5        6.32        8.44      6.65 o 
  -9   7   5        5.15        0.14      4.96 o 
  -8   7   5        8.06        9.39      5.05 o 
  -7   7   5        5.11       13.68      4.85 o 
  -6   7   5       34.45       36.65      5.34 o 
  -5   7   5        0.02       -1.59      3.85 o 
  -4   7   5       28.49       21.57      4.54 o 
  -3   7   5        0.00       -1.02      3.61 o 
  -2   7   5       10.77       16.13      4.23 o 
  -1   7   5       12.11        9.85      4.74 o 
   0   7   5        1.64        1.52      3.51 o 
   1   7   5       14.65       11.74      3.91 o 
   2   7   5      110.36      118.13      6.10 o 
   3   7   5       25.32       22.84      4.91 o 
   4   7   5        0.95       -4.44      4.44 o 
   5   7   5        0.20       -0.88      7.67 o 
   6   7   5        1.82        7.84      5.52 o 
   7   7   5        4.88       -1.86      7.99 o 
   8   7   5        3.69        1.74      6.42 o 
   9   7   5        0.75       -1.03      6.82 o 
 -12   8   5        0.83        2.20      6.49 o 
 -11   8   5        2.95        0.38      8.01 o 
 -10   8   5        1.33       -2.19      5.45 o 
  -9   8   5        0.36        3.00      7.25 o 
  -8   8   5        1.75       -0.34      4.74 o 
  -7   8   5       15.60       25.65      5.75 o 
  -6   8   5       10.57       13.62      5.05 o 
  -5   8   5        1.55       -3.95      3.95 o 
  -4   8   5       46.50       49.52      5.58 o 
  -3   8   5        2.90       -1.10      5.42 o 
  -2   8   5        4.75        6.62      4.35 o 
  -1   8   5        0.26       -3.24      3.70 o 
   0   8   5        9.84        1.89      4.02 o 
   1   8   5        4.94        7.22      4.04 o 
   2   8   5        3.34       -3.26      5.19 o 
   3   8   5       33.93       28.73      6.03 o 
   4   8   5        0.00       -0.26      4.74 o 
   5   8   5        0.26        3.91      5.02 o 
   6   8   5        2.76        8.70      5.78 o 
   7   8   5        3.78       17.67     11.30 o 
   8   8   5        0.02        3.23      7.33 o 
   9   8   5        0.30        8.31     14.08 o 
 -12   9   5        0.01        2.96      6.11 o 
 -11   9   5       12.01       12.10      6.91 o 
 -10   9   5        8.95        1.69     11.23 o 
  -9   9   5       12.00       10.28      6.16 o 
  -8   9   5       11.90       16.97      5.94 o 
  -7   9   5        0.00        5.87      6.52 o 
  -6   9   5        1.31       -6.43      6.43 o 
  -5   9   5        4.68       -5.45      5.45 o 
  -4   9   5       18.49       14.39      4.65 o 
  -3   9   5        6.09        7.08      4.21 o 
  -2   9   5        1.69       -3.74      3.80 o 
  -1   9   5        6.84        6.88      4.00 o 
   0   9   5        9.81        4.71      4.17 o 
   1   9   5        0.96        6.92      4.33 o 
   2   9   5       25.59       32.76      6.04 o 
   3   9   5        1.42        4.08      4.79 o 
   4   9   5        0.02        0.35      6.00 o 
   5   9   5        1.07       -6.07      7.41 o 
   6   9   5       11.93       25.95      7.42 o 
   7   9   5        3.89       14.67     12.11 o 
   8   9   5        0.03        9.93      7.40 o 
 -11  10   5        3.31        8.59      6.69 o 
 -10  10   5        0.69       -1.49      5.91 o 
  -9  10   5        7.50       13.68      6.61 o 
  -8  10   5        6.92       -0.92      5.41 o 
  -7  10   5        1.02        4.62      8.56 o 
  -6  10   5        0.53        3.62      5.05 o 
  -5  10   5       24.83       23.12      5.34 o 
  -4  10   5        2.31       -2.50      4.35 o 
  -3  10   5        0.09       -0.60      4.24 o 
  -2  10   5        5.63        0.32      4.34 o 
  -1  10   5        2.11        0.14      4.43 o 
   0  10   5       10.63        2.88      4.42 o 
   1  10   5        8.77        3.08      5.39 o 
   2  10   5        7.59       12.19      4.81 o 
   3  10   5        6.45        1.04      6.28 o 
   4  10   5        0.74       -2.43      6.79 o 
   5  10   5       16.37       33.25      8.34 o 
   6  10   5       12.22       24.22      7.30 o 
   7  10   5        6.57       -0.40     14.38 o 
   8  10   5        0.06        5.59     10.94 o 
 -11  11   5        9.21       15.57      7.52 o 
 -10  11   5        4.99        3.75     13.65 o 
  -9  11   5        3.64        7.79      6.60 o 
  -8  11   5        0.51       -1.98      5.88 o 
  -7  11   5        6.31        9.19      6.30 o 
  -6  11   5        1.25        5.79      6.85 o 
  -5  11   5        0.99        2.51      5.21 o 
  -4  11   5        8.48        4.17      4.57 o 
  -3  11   5        4.39        4.35      5.86 o 
  -2  11   5        0.78       -3.45      4.41 o 
  -1  11   5        0.01       -4.40      4.40 o 
   0  11   5        7.49        1.47      4.63 o 
   1  11   5        0.01        3.34      4.64 o 
   2  11   5        3.63        0.06      4.86 o 
   3  11   5        0.25       -3.34      6.19 o 
   4  11   5        0.35        0.72      6.22 o 
   5  11   5       10.72       13.60      6.94 o 
   6  11   5        0.87       -2.89      7.07 o 
   7  11   5        4.94        7.65      7.95 o 
 -10  12   5        0.04        9.61      6.74 o 
  -9  12   5        0.03        7.27      6.73 o 
  -8  12   5        0.12       -0.31      9.07 o 
  -7  12   5        0.09       -6.05      6.05 o 
  -6  12   5        0.22       -0.24      7.72 o 
  -5  12   5        0.35       -4.71      4.71 o 
  -4  12   5        0.02       -3.50      7.24 o 
  -3  12   5        2.42       -0.86      5.18 o 
  -2  12   5        9.60       27.19     10.41 o 
  -1  12   5        0.04       -0.31      4.92 o 
   0  12   5        7.21       11.00      5.05 o 
   1  12   5        0.44        1.98      6.54 o 
   2  12   5        0.15        0.05     10.21 o 
   3  12   5        1.54       -5.80      5.80 o 
   4  12   5       15.29       13.34     13.14 o 
   5  12   5        0.52        4.85     11.18 o 
   6  12   5        1.21        7.18      7.31 o 
  -9  13   5        2.26        2.83      6.86 o 
  -8  13   5        3.92        9.34      7.65 o 
  -7  13   5        0.65        7.93      6.87 o 
  -6  13   5        0.62       -2.24      6.36 o 
  -5  13   5        0.24       -5.30      5.51 o 
  -4  13   5        5.73        3.96      7.08 o 
  -3  13   5        7.43       -1.01      7.66 o 
  -2  13   5        0.02       -4.89      4.89 o 
  -1  13   5        0.03       -0.21      5.31 o 
   0  13   5        5.42        5.55      9.59 o 
   1  13   5        0.26       -5.19      5.19 o 
   2  13   5        0.08        6.21      6.17 o 
   3  13   5        1.06       -6.60      6.60 o 
   4  13   5        0.00       -1.61      6.62 o 
   5  13   5        1.09       -4.97      9.11 o 
  -7  14   5        0.10        1.21      7.35 o 
  -6  14   5        0.33       -2.22      6.55 o 
  -5  14   5        3.08       -0.05      6.64 o 
  -4  14   5        0.66       -2.12      6.20 o 
  -3  14   5        0.23       -4.88      6.31 o 
  -2  14   5        6.74        9.23      6.22 o 
  -1  14   5        6.03        2.86      6.24 o 
   0  14   5        0.18        2.37      6.11 o 
   1  14   5        1.38        7.16      8.60 o 
   2  14   5        0.02        1.55      6.97 o 
   3  14   5        0.04        6.71      6.96 o 
   4  14   5        1.35        5.96     18.40 o 
  -5  15   5        1.90       -1.98      7.18 o 
  -4  15   5        0.65        1.84      6.49 o 
  -3  15   5        1.46        8.59      9.07 o 
  -2  15   5        0.18        3.48      6.84 o 
  -1  15   5        4.74       16.33      7.25 o 
   0  15   5        5.86        4.11     10.64 o 
   1  15   5        0.47        3.35      6.97 o 
   2  15   5        1.85       12.19      8.08 o 
 -13   0   6        7.44        6.02      8.98 o 
 -12   0   6        0.67       -4.94      7.48 o 
 -11   0   6        2.79        1.33      8.40 o 
 -10   0   6        0.29       -5.76      6.15 o 
  -9   0   6        1.97       -2.28      8.82 o 
  -8   0   6        6.54       -0.47      5.43 o 
  -7   0   6       34.80       33.07      6.32 o 
  -6   0   6       51.31       38.83      5.89 o 
  -5   0   6        1.44        6.30      3.92 o 
  -4   0   6        5.57        9.17      4.71 o 
  -3   0   6       99.51       87.91      9.12 o 
  -1   0   6       16.77        8.37     21.38 o 
   0   0   6        0.19      -13.74     19.26 o 
   1   0   6        7.69        4.07     17.24 o 
   2   0   6        5.91        1.82      6.70 o 
   3   0   6      248.86      273.45     11.16 o 
   4   0   6      144.83      149.49     10.17 o 
   5   0   6        7.36        2.23      5.97 o 
   6   0   6        1.75        4.67      7.11 o 
   7   0   6        0.95       -7.12      7.12 o 
   8   0   6        0.03       -5.52      8.35 o 
 -13   1   6        0.35       -0.36      5.79 o 
 -12   1   6        8.29        0.70      9.06 o 
 -11   1   6        0.15        0.09      4.58 o 
 -10   1   6        6.02       14.36      4.89 o 
  -9   1   6        0.06        5.30      4.79 o 
  -8   1   6        0.01        2.01      4.23 o 
  -7   1   6        8.27        3.75      3.97 o 
  -6   1   6        0.15       -2.47      3.06 o 
  -5   1   6       37.62       32.01      3.56 o 
  -4   1   6        5.46        5.16      2.54 o 
  -3   1   6       15.75       14.25      2.62 o 
  -2   1   6        0.05        2.16     19.04 o 
  -1   1   6        3.85       -1.30     13.45 o 
   0   1   6        5.31        4.67     14.44 o 
   1   1   6        2.11       13.01     14.11 o 
   2   1   6        2.04        0.23      6.18 o 
   3   1   6       83.64       96.49      5.06 o 
   4   1   6       20.54       26.94      5.60 o 
   5   1   6        1.41        3.90      4.08 o 
   6   1   6        2.13        0.96      4.56 o 
   7   1   6        0.05       -0.31      6.09 o 
   8   1   6        0.05        1.76      6.03 o 
 -13   2   6        0.08        7.10      6.41 o 
 -12   2   6        1.11        4.49      5.32 o 
 -11   2   6        0.94        0.69      4.54 o 
 -10   2   6        0.28        1.95      4.50 o 
  -9   2   6        0.44        3.75      4.07 o 
  -8   2   6        4.64        6.53      6.32 o 
  -7   2   6        0.71       -1.59      3.32 o 
  -6   2   6        1.21       -0.96      4.03 o 
  -5   2   6       18.97       17.76      3.44 o 
  -4   2   6        0.76       -1.23      2.40 o 
  -3   2   6        2.83       -0.26      5.16 o 
  -2   2   6        0.04       -1.59      2.79 o 
  -1   2   6        0.01       -7.98     19.29 o 
   0   2   6        0.10        0.80      5.74 o 
   1   2   6        2.13       -6.12     11.02 o 
   2   2   6        2.03        1.26      5.91 o 
   3   2   6        0.10        0.74      3.21 o 
   4   2   6        2.19        0.74      3.60 o 
   5   2   6        0.32       -1.83      4.02 o 
   6   2   6        1.77        0.30      4.59 o 
   7   2   6        0.00       -4.96      4.96 o 
   8   2   6        0.25       -3.67      6.40 o 
 -12   3   6       11.66       13.28      6.21 o 
 -11   3   6        0.61       -4.31      4.31 o 
 -10   3   6        0.71       -3.19      4.23 o 
  -9   3   6        0.97        7.83      4.17 o 
  -8   3   6       10.13        9.83      7.66 o 
  -7   3   6        4.96        2.63      3.86 o 
  -6   3   6       67.50       77.47      5.61 o 
  -5   3   6       29.15       20.67      7.24 o 
  -4   3   6       19.74       20.43      3.35 o 
  -3   3   6        0.30        0.89      6.17 o 
  -2   3   6        0.00       -3.42      8.21 o 
  -1   3   6        6.18       -0.57      6.56 o 
   0   3   6        8.71        5.99      3.42 o 
   1   3   6        0.87       -5.27      6.41 o 
   2   3   6        0.07       -6.55      6.71 o 
   3   3   6       60.55       70.88      4.65 o 
   4   3   6       25.73       27.91      4.49 o 
   5   3   6        2.75       -4.10      4.10 o 
   6   3   6        1.88        1.43      4.66 o 
   7   3   6        2.88       -1.59      6.39 o 
   8   3   6        0.80       -5.23      6.11 o 
 -12   4   6        0.18       -4.63      8.09 o 
 -11   4   6        0.08       -4.14      4.72 o 
 -10   4   6        4.63        2.56      5.19 o 
  -9   4   6        0.04        0.07      3.98 o 
  -8   4   6        2.70        1.71      4.67 o 
  -7   4   6       17.42       10.96      4.42 o 
  -6   4   6       41.45       38.41      5.65 o 
  -5   4   6        2.79       -0.42      3.27 o 
  -4   4   6        3.35        0.18      3.96 o 
  -3   4   6       37.77       31.48      3.52 o 
  -2   4   6        2.79        0.32      2.55 o 
  -1   4   6        0.35       -2.78      7.13 o 
   0   4   6        0.28       -1.44      3.39 o 
   1   4   6       21.09       24.73      4.14 o 
   2   4   6        0.10       -1.88      3.73 o 
   3   4   6       98.19      106.05     10.64 o 
   4   4   6       45.40       45.04      5.07 o 
   5   4   6        2.19       -1.39      4.51 o 
   6   4   6        0.22       -4.57      4.57 o 
   7   4   6        1.94        2.20      5.06 o 
   8   4   6        0.03       -8.55      8.55 o 
 -12   5   6        0.20       -4.47      5.33 o 
 -11   5   6        0.65        0.15      5.06 o 
 -10   5   6       22.45       27.22      5.73 o 
  -9   5   6        3.07        1.62      7.96 o 
  -8   5   6        0.19        5.51      4.98 o 
  -7   5   6       24.79       28.91      5.05 o 
  -6   5   6       58.87       62.65      5.74 o 
  -5   5   6       20.38       24.86      4.24 o 
  -4   5   6        0.67        0.63      3.11 o 
  -3   5   6       29.53       20.26      3.71 o 
  -2   5   6        0.70       -0.05      2.93 o 
  -1   5   6        0.03        4.54      2.83 o 
   0   5   6        2.22       -0.21      3.02 o 
   1   5   6        1.11        0.95      3.38 o 
   2   5   6        0.00       -4.15      4.15 o 
   3   5   6       17.93       28.76      6.37 o 
   4   5   6        1.20       -4.12      4.12 o 
   5   5   6        2.06        0.08      5.82 o 
   6   5   6        1.97       -5.06      5.55 o 
   7   5   6        2.20        0.57      5.45 o 
   8   5   6        0.48        0.73      6.57 o 
 -12   6   6        3.16        1.91      7.86 o 
 -11   6   6        2.07       13.41      5.89 o 
 -10   6   6        1.16       -2.52      4.76 o 
  -9   6   6        0.48        2.10      4.92 o 
  -8   6   6        5.52        5.14      4.79 o 
  -7   6   6        2.12        3.32      4.22 o 
  -6   6   6        3.72        3.27      3.96 o 
  -5   6   6       53.36       50.35      5.27 o 
  -4   6   6        4.09       -0.97      4.11 o 
  -3   6   6        6.63        3.02      3.58 o 
  -2   6   6        0.45        0.03      3.00 o 
  -1   6   6        0.30       -3.39      3.39 o 
   0   6   6        0.00       -3.03      3.03 o 
   1   6   6        0.79        2.13      3.42 o 
   2   6   6        7.19        3.49      3.58 o 
   3   6   6        0.82        5.49      4.22 o 
   4   6   6        1.88        2.94      8.00 o 
   5   6   6        2.14       -2.50      4.75 o 
   6   6   6        5.59        4.02      5.52 o 
   7   6   6        0.06       -9.19      9.19 o 
 -11   7   6        1.32       -5.30      5.30 o 
 -10   7   6        1.68        0.52      6.18 o 
  -9   7   6        0.60        6.88      5.13 o 
  -8   7   6       12.69       13.38      9.01 o 
  -7   7   6        6.48        4.08      4.54 o 
  -6   7   6       37.40       35.08      5.56 o 
  -5   7   6       13.18       14.33      4.78 o 
  -4   7   6       24.36       26.63      7.98 o 
  -3   7   6        2.01        0.92      3.71 o 
  -2   7   6        0.22        0.82      3.46 o 
  -1   7   6        0.30        0.68      3.56 o 
   0   7   6        0.03       -3.33      3.33 o 
   1   7   6        5.47       -0.95      4.02 o 
   2   7   6        5.58       -0.37      4.99 o 
   3   7   6        2.11        0.68      5.46 o 
   4   7   6        5.96       -2.00      4.78 o 
   5   7   6        0.01       -1.21      5.08 o 
   6   7   6       12.69       26.51      8.09 o 
   7   7   6        1.08        6.84      6.68 o 
 -11   8   6        1.60       -2.56      8.82 o 
 -10   8   6       14.49       16.42      7.32 o 
  -9   8   6        2.82       -7.90      7.90 o 
  -8   8   6        2.05       -0.43      4.73 o 
  -7   8   6        2.34        4.99      4.81 o 
  -6   8   6       24.89       21.72      7.08 o 
  -5   8   6        2.03        2.52      9.87 o 
  -4   8   6        1.38        2.51      4.08 o 
  -3   8   6        0.07       -3.57      3.57 o 
  -2   8   6        0.01        3.28      3.78 o 
  -1   8   6       14.65       13.50      4.19 o 
   0   8   6        7.21        2.58      3.93 o 
   1   8   6       34.04       31.89      4.57 o 
   2   8   6        3.05        4.38      4.95 o 
   3   8   6        0.33       -5.63      5.63 o 
   4   8   6        0.02       -4.03      4.82 o 
   5   8   6        0.06       -2.15      5.37 o 
   6   8   6        6.33        0.06      6.61 o 
 -10   9   6        9.14       25.59      7.38 o 
  -9   9   6        1.80       -6.25      6.38 o 
  -8   9   6        0.80       -4.80      4.93 o 
  -7   9   6        0.99        4.69      5.02 o 
  -6   9   6       17.01       14.87      5.37 o 
  -5   9   6        4.48        2.79      9.06 o 
  -4   9   6        0.03       -2.97      4.18 o 
  -3   9   6        1.57       -1.60      4.02 o 
  -2   9   6        1.31       -2.46      4.04 o 
  -1   9   6        0.11        1.58      4.19 o 
   0   9   6        3.75       -1.75      4.13 o 
   1   9   6        2.20        1.18      4.42 o 
   2   9   6        1.88       -1.78      4.34 o 
   3   9   6        0.32        0.48      5.00 o 
   4   9   6        0.32       -2.19      6.23 o 
   5   9   6        6.58       14.58      6.09 o 
   6   9   6        0.10        8.17      7.01 o 
  -9  10   6        0.06        4.51      6.01 o 
  -8  10   6        0.37        2.16      5.90 o 
  -7  10   6        0.68       -5.46      5.46 o 
  -6  10   6        0.03       -0.66      5.09 o 
  -5  10   6       10.25       11.06      4.99 o 
  -4  10   6        0.59       -3.43      4.48 o 
  -3  10   6        0.03       -1.82      5.96 o 
  -2  10   6        0.31       -3.10      4.52 o 
  -1  10   6        1.08       -3.71      5.71 o 
   0  10   6        0.19        0.56      4.40 o 
   1  10   6        3.12        5.54      5.25 o 
   2  10   6        2.80       -4.19      5.61 o 
   3  10   6        0.26        7.79     11.90 o 
   4  10   6        0.10        6.08      8.16 o 
   5  10   6        2.09       -1.06     10.46 o 
  -8  11   6        0.63        3.96      5.96 o 
  -7  11   6        0.05       -1.64      5.49 o 
  -6  11   6        0.63       -5.27      5.27 o 
  -5  11   6        2.34        2.41      5.26 o 
  -4  11   6        5.00       -7.37      7.37 o 
  -3  11   6        0.00       -3.97      4.48 o 
  -2  11   6        0.55        8.80      4.87 o 
  -1  11   6        6.32        5.96      4.88 o 
   0  11   6        4.88        5.35      5.60 o 
   1  11   6        3.58        2.99      5.06 o 
   2  11   6        5.21        8.66      5.77 o 
   3  11   6        1.08        9.67     10.47 o 
   4  11   6        0.03        3.66      6.74 o 
  -7  12   6        0.80       -0.49      6.17 o 
  -6  12   6       10.93        5.75     12.57 o 
  -5  12   6        0.13       -5.45      5.45 o 
  -4  12   6        0.42       -6.40      6.40 o 
  -3  12   6        0.96        4.16      7.69 o 
  -2  12   6        0.02        9.00      5.72 o 
  -1  12   6       14.06       13.82      5.83 o 
   0  12   6        8.85       14.58      5.96 o 
   1  12   6       10.40        4.16      5.68 o 
   2  12   6        1.20       -1.98      6.12 o 
   3  12   6        2.04       12.10     12.93 o 
  -5  13   6        1.10       -8.77     11.60 o 
  -4  13   6        0.17       -8.47      8.47 o 
  -3  13   6        2.53       -4.55      6.19 o 
  -2  13   6        0.53        2.77      6.14 o 
  -1  13   6        0.31        7.83      7.71 o 
   0  13   6        0.03        7.82      8.31 o 
 -10   1   7        2.51        4.17      4.53 o 
  -9   1   7        4.18        2.22      3.93 o 
  -8   1   7        0.12        0.57      3.58 o 
  -7   1   7        4.59        4.01      3.35 o 
  -6   1   7        0.57       -2.99      3.31 o 
  -5   1   7        2.98        5.38      2.62 o 
  -4   1   7        0.19       -0.79      2.73 o 
  -3   1   7       19.61       30.71      5.79 o 
  -1   1   7        0.38      -18.17     20.91 o 
   0   1   7        0.79      -14.89     14.89 o 
   1   1   7        0.15       -7.77     16.45 o 
   2   1   7        2.31      -10.57     17.80 o 
   3   1   7        2.43      -15.02     16.15 o 
   4   1   7       23.89       20.35     11.02 o 
   5   1   7        0.48       -0.75      7.73 o 
 -10   2   7        0.02       -4.32      4.32 o 
  -9   2   7       16.16       14.08      4.59 o 
  -8   2   7        0.01       -1.97      4.49 o 
  -7   2   7        2.09       -1.80      3.17 o 
  -6   2   7        2.09        4.38      3.12 o 
  -5   2   7        0.05       -2.52      2.52 o 
  -4   2   7        1.65       -2.22      7.57 o 
  -3   2   7        0.01       -5.88      8.58 o 
  -2   2   7       32.49       31.56      7.87 o 
  -1   2   7        0.66       -6.50      6.50 o 
   0   2   7        1.43      -22.10     22.10 o 
   1   2   7        0.39      -21.06     21.06 o 
   2   2   7        0.20      -15.94     15.94 o 
   3   2   7        3.24       -8.00      8.00 o 
   4   2   7        1.13       -0.55      6.27 o 
   5   2   7       20.69       21.88      6.87 o 
 -10   3   7        1.29        2.47      5.49 o 
  -9   3   7        0.03        0.73      4.62 o 
  -8   3   7        0.74       -4.30      4.30 o 
  -7   3   7        1.52       -4.36      5.90 o 
  -6   3   7        3.13        8.43      3.47 o 
  -5   3   7        5.53        1.94      2.91 o 
  -4   3   7        3.41       -2.50      5.19 o 
  -3   3   7       13.66        9.21      3.49 o 
  -2   3   7        4.56        0.29     11.56 o 
  -1   3   7        0.01       -3.43      9.77 o 
   0   3   7        0.06        5.19     11.47 o 
   1   3   7        1.01      -12.80     22.97 o 
   2   3   7        0.02       -7.50      7.50 o 
   3   3   7        0.35       -7.44      9.91 o 
   4   3   7       16.61       19.38      5.67 o 
   5   3   7        4.01       -2.28      4.78 o 
 -10   4   7        4.61       -2.75      5.21 o 
  -9   4   7        3.82        6.53      4.70 o 
  -8   4   7        0.19       -3.61      3.61 o 
  -7   4   7        4.32       -0.58      3.55 o 
  -6   4   7        4.79        2.18      3.51 o 
  -5   4   7        0.91       -2.45      5.06 o 
  -4   4   7        5.59        3.77      2.87 o 
  -3   4   7        0.46       -3.30      5.82 o 
  -2   4   7        2.40        3.50      3.41 o 
  -1   4   7        1.48       -1.58      3.29 o 
   0   4   7        4.47       -2.52      8.62 o 
   1   4   7        1.45        3.09      3.61 o 
   2   4   7        1.51       -4.32      8.93 o 
   3   4   7        5.96        1.22      4.74 o 
   4   4   7       22.39       25.87      8.61 o 
   5   4   7        2.28       -4.06      7.55 o 
  -9   5   7        6.23        7.18      6.02 o 
  -8   5   7        0.25       -3.96      3.96 o 
  -7   5   7        0.55       -0.04      5.55 o 
  -6   5   7        0.02        0.41      6.84 o 
  -5   5   7        1.68       -0.22      3.48 o 
  -4   5   7        6.90        7.69      3.42 o 
  -3   5   7        7.27        1.07     13.48 o 
  -2   5   7        0.06        0.04      3.50 o 
  -1   5   7        0.25        5.32      3.49 o 
   0   5   7        1.40        1.84      3.40 o 
   1   5   7        0.20       -3.78      3.78 o 
   2   5   7        3.57        1.71      7.37 o 
   3   5   7        0.19       -5.27      5.27 o 
   4   5   7        7.79       12.39      5.69 o 
  -9   6   7        7.90        1.91      9.15 o 
  -8   6   7        0.13       -4.32      4.32 o 
  -7   6   7        2.15        0.31      5.01 o 
  -6   6   7        1.72        0.99      3.82 o 
  -5   6   7       14.61       23.20      4.52 o 
  -4   6   7        4.22        0.89      3.53 o 
  -3   6   7        0.45       -2.06      4.89 o 
  -2   6   7        1.13       -1.30      3.02 o 
  -1   6   7        1.11        2.00      4.12 o 
   0   6   7        3.38        3.64      4.82 o 
   1   6   7        0.14       -4.20      4.20 o 
   2   6   7       10.06       11.05      3.89 o 
   3   6   7        0.62       -1.43      4.72 o 
   4   6   7        0.02       -2.22     10.10 o 
  -8   7   7        0.44       -2.84      4.63 o 
  -7   7   7        3.01        4.05      4.50 o 
  -6   7   7       10.16       17.76      9.07 o 
  -5   7   7       19.07       13.60      4.55 o 
  -4   7   7        1.14        0.26      5.12 o 
  -3   7   7        0.75        1.78      3.50 o 
  -2   7   7        1.18        2.68      4.28 o 
  -1   7   7        1.44        2.92      3.34 o 
   0   7   7        1.02        1.93      3.40 o 
   1   7   7        4.26        5.00      3.87 o 
   2   7   7        0.32       -0.06      4.33 o 
   3   7   7        0.18        0.53      4.46 o 
  -7   8   7        0.02       -0.96      4.72 o 
  -6   8   7        2.65       12.22      5.37 o 
  -5   8   7        1.38        0.18      6.82 o 
  -4   8   7        3.80       -1.04      3.93 o 
  -3   8   7        0.38        4.54      3.99 o 
  -2   8   7        1.10       -1.41      3.68 o 
  -1   8   7        1.26       -1.63      3.70 o 
   0   8   7        3.64        4.05      4.03 o 
   1   8   7        0.89        3.02      4.66 o 
   2   8   7        2.95        3.62      7.08 o 
  -6   9   7        5.70        6.15      4.90 o 
  -5   9   7        2.15        2.57      9.10 o 
  -4   9   7       11.29        4.12      4.43 o 
  -3   9   7        0.36       -0.82      4.15 o 
  -2   9   7        2.37        6.16      6.94 o 
  -1   9   7        0.00        2.12      4.27 o 
   0   9   7        7.77        6.49      4.44 o 
   1   9   7        3.05        5.27      5.20 o 
  -4  10   7        3.58       -3.71      6.64 o 
  -3  10   7        0.62        5.83      4.45 o 
  -2  10   7        2.03        7.32      5.31 o 
  -1  10   7        0.95       -4.42      4.42 o 
  -6   0   8        3.02        3.97     12.30 o 
  -5   0   8        0.27       -9.23     10.42 o 
  -4   0   8        0.82       -0.54      9.48 o 
  -6   1   8        0.11       -3.68      8.48 o 
  -5   1   8        0.88       -5.16      7.91 o 
  -4   1   8        0.01       -4.81      6.51 o 
  -3   1   8        0.00       -7.97      7.97 o 
   0   1   8        0.01      -26.72     26.72 o 
  -5   2   8        0.43       -7.51     11.16 o 
  -4   2   8        0.27       -5.53      6.65 o 
  -3   2   8        0.42       14.78      9.23 o 
  -1   2   8        2.10      -28.27     28.27 o 
   0   2   8        0.00      -10.35     29.21 o 
  -5   3   8        0.30       -7.65      8.49 o 
  -4   3   8        0.18        9.63     11.11 o 
  -3   3   8        0.00       -9.66      9.66 o 
  -2   3   8        3.80       10.10      9.56 o 
  -1   3   8        0.41        2.65     10.71 o 
  -3   4   8        0.67       -3.28     10.78 o 
  -2   4   8        1.93      -26.36     27.73 o 
                                                 
